# Supplementary material for: MinION, a portable long-read sequencer, enables rapid vaginal microbiota analysis in a clinical setting
Source: BMC Med Genomics. 2022 Mar 25;15:68. doi: 10.1186/s12920-022-01218-8 (PMC8953062; doi:10.1186/s12920-022-01218-8)
Supplement: Supplementary file 1 — Additional file 1: Supplementary Table S1. Representative bacterial genomes stored in the GenomeSync database. [file 12920_2022_1218_MOESM1_ESM.xlsx]

## Sheet: Supplementary Table S1
Supplementary Table S1 Representative bacterial genomes stored in the GenomeSync database
Species Name	Assembly ID	Taxonomy
Archaeoglobus fulgidus DSM 4304	GCA_000008665.1	root;cellular organisms;Archaea;Euryarchaeota;Archaeoglobi;Archaeoglobales;Archaeoglobaceae;Archaeoglobus;Archaeoglobus fulgidus;Archaeoglobus fulgidus DSM 4304
Archaeoglobus profundus DSM 5631	GCA_000025285.1	root;cellular organisms;Archaea;Euryarchaeota;Archaeoglobi;Archaeoglobales;Archaeoglobaceae;Archaeoglobus;Archaeoglobus profundus;Archaeoglobus profundus DSM 5631
Archaeoglobus sulfaticallidus PM70-1	GCA_000385565.1	root;cellular organisms;Archaea;Euryarchaeota;Archaeoglobi;Archaeoglobales;Archaeoglobaceae;Archaeoglobus;Archaeoglobus sulfaticallidus;Archaeoglobus sulfaticallidus PM70-1
Archaeoglobus veneficus SNP6	GCA_000194625.1	root;cellular organisms;Archaea;Euryarchaeota;Archaeoglobi;Archaeoglobales;Archaeoglobaceae;Archaeoglobus;Archaeoglobus veneficus;Archaeoglobus veneficus SNP6
Ferroglobus placidus DSM 10642	GCA_000025505.1	root;cellular organisms;Archaea;Euryarchaeota;Archaeoglobi;Archaeoglobales;Archaeoglobaceae;Ferroglobus;Ferroglobus placidus;Ferroglobus placidus DSM 10642
Geoglobus acetivorans	GCA_000789255.1	root;cellular organisms;Archaea;Euryarchaeota;Archaeoglobi;Archaeoglobales;Archaeoglobaceae;Geoglobus;Geoglobus acetivorans
Geoglobus ahangari	GCA_001006045.1	root;cellular organisms;Archaea;Euryarchaeota;Archaeoglobi;Archaeoglobales;Archaeoglobaceae;Geoglobus;Geoglobus ahangari
Halapricum salinum	GCA_000755225.1	root;cellular organisms;Archaea;Euryarchaeota;Halobacteria;Halobacteriales;Haloarculaceae;Halapricum;Halapricum salinum
Haloarcula hispanica ATCC 33960	GCA_000223905.1	root;cellular organisms;Archaea;Euryarchaeota;Halobacteria;Halobacteriales;Haloarculaceae;Haloarcula;Haloarcula hispanica;Haloarcula hispanica ATCC 33960
Haloarcula vallismortis ATCC 29715	GCA_000337775.1	root;cellular organisms;Archaea;Euryarchaeota;Halobacteria;Halobacteriales;Haloarculaceae;Haloarcula;Haloarcula vallismortis;Haloarcula vallismortis ATCC 29715
Halomicrobium mukohataei DSM 12286	GCA_000023965.1	root;cellular organisms;Archaea;Euryarchaeota;Halobacteria;Halobacteriales;Haloarculaceae;Halomicrobium;Halomicrobium mukohataei;Halomicrobium mukohataei DSM 12286
Halomicrobium zhouii	GCA_900114435.1	root;cellular organisms;Archaea;Euryarchaeota;Halobacteria;Halobacteriales;Haloarculaceae;Halomicrobium;Halomicrobium zhouii
Halorhabdus tiamatea SARL4B	GCA_000470655.1	root;cellular organisms;Archaea;Euryarchaeota;Halobacteria;Halobacteriales;Haloarculaceae;Halorhabdus;Halorhabdus tiamatea;Halorhabdus tiamatea SARL4B
Halorhabdus utahensis DSM 12940	GCA_000023945.1	root;cellular organisms;Archaea;Euryarchaeota;Halobacteria;Halobacteriales;Haloarculaceae;Halorhabdus;Halorhabdus utahensis;Halorhabdus utahensis DSM 12940
Halorientalis persicus	GCA_900110215.1	root;cellular organisms;Archaea;Euryarchaeota;Halobacteria;Halobacteriales;Haloarculaceae;Halorientalis;Halorientalis persicus
Halorientalis regularis	GCA_900102305.1	root;cellular organisms;Archaea;Euryarchaeota;Halobacteria;Halobacteriales;Haloarculaceae;Halorientalis;Halorientalis regularis
Halosimplex carlsbadense 2-9-1	GCA_000337455.1	root;cellular organisms;Archaea;Euryarchaeota;Halobacteria;Halobacteriales;Haloarculaceae;Halosimplex;Halosimplex carlsbadense;Halosimplex carlsbadense 2-9-1
Natronomonas moolapensis 8.8.11	GCA_000591055.1	root;cellular organisms;Archaea;Euryarchaeota;Halobacteria;Halobacteriales;Haloarculaceae;Natronomonas;Natronomonas moolapensis;Natronomonas moolapensis 8.8.11
Natronomonas pharaonis DSM 2160	GCA_000026045.1	root;cellular organisms;Archaea;Euryarchaeota;Halobacteria;Halobacteriales;Haloarculaceae;Natronomonas;Natronomonas pharaonis;Natronomonas pharaonis DSM 2160
Haladaptatus cibarius D43	GCA_000710615.1	root;cellular organisms;Archaea;Euryarchaeota;Halobacteria;Halobacteriales;Halobacteriaceae;Haladaptatus;Haladaptatus cibarius;Haladaptatus cibarius D43
Haladaptatus paucihalophilus DX253	GCA_000376445.1	root;cellular organisms;Archaea;Euryarchaeota;Halobacteria;Halobacteriales;Halobacteriaceae;Haladaptatus;Haladaptatus paucihalophilus;Haladaptatus paucihalophilus DX253
Halalkalicoccus jeotgali B3	GCA_000196895.1	root;cellular organisms;Archaea;Euryarchaeota;Halobacteria;Halobacteriales;Halobacteriaceae;Halalkalicoccus;Halalkalicoccus jeotgali;Halalkalicoccus jeotgali B3
Halalkalicoccus paucihalophilus	GCA_001593955.1	root;cellular organisms;Archaea;Euryarchaeota;Halobacteria;Halobacteriales;Halobacteriaceae;Halalkalicoccus;Halalkalicoccus paucihalophilus
Halanaeroarchaeum sulfurireducens	GCA_001011115.1	root;cellular organisms;Archaea;Euryarchaeota;Halobacteria;Halobacteriales;Halobacteriaceae;Halanaeroarchaeum;Halanaeroarchaeum sulfurireducens
Halarchaeum acidiphilum MH1-52-1	GCA_000474235.1	root;cellular organisms;Archaea;Euryarchaeota;Halobacteria;Halobacteriales;Halobacteriaceae;Halarchaeum;Halarchaeum acidiphilum;Halarchaeum acidiphilum MH1-52-1
Haloarchaeobius iranensis	GCA_900103505.1	root;cellular organisms;Archaea;Euryarchaeota;Halobacteria;Halobacteriales;Halobacteriaceae;Haloarchaeobius;Haloarchaeobius iranensis
Halobacterium hubeiense	GCA_001488575.1	root;cellular organisms;Archaea;Euryarchaeota;Halobacteria;Halobacteriales;Halobacteriaceae;Halobacterium;Halobacterium hubeiense
Halobacterium jilantaiense	GCA_900110535.1	root;cellular organisms;Archaea;Euryarchaeota;Halobacteria;Halobacteriales;Halobacteriaceae;Halobacterium;Halobacterium jilantaiense
Halobacterium salinarum NRC-1	GCA_000006805.1	root;cellular organisms;Archaea;Euryarchaeota;Halobacteria;Halobacteriales;Halobacteriaceae;Halobacterium;Halobacterium salinarum;Halobacterium salinarum NRC-1
Halodesulfurarchaeum formicicum	GCA_001886955.1	root;cellular organisms;Archaea;Euryarchaeota;Halobacteria;Halobacteriales;Halobacteriaceae;Halodesulfurarchaeum;Halodesulfurarchaeum formicicum
Halovenus aranensis	GCA_900100385.1	root;cellular organisms;Archaea;Euryarchaeota;Halobacteria;Halobacteriales;Halobacteriaceae;Halovenus;Halovenus aranensis
Halococcus agarilyticus	GCA_000334895.1	root;cellular organisms;Archaea;Euryarchaeota;Halobacteria;Halobacteriales;Halococcaceae;Halococcus;Halococcus agarilyticus
Halococcus hamelinensis 100A6	GCA_000336675.1	root;cellular organisms;Archaea;Euryarchaeota;Halobacteria;Halobacteriales;Halococcaceae;Halococcus;Halococcus hamelinensis;Halococcus hamelinensis 100A6
Halococcus morrhuae DSM 1307	GCA_000336695.1	root;cellular organisms;Archaea;Euryarchaeota;Halobacteria;Halobacteriales;Halococcaceae;Halococcus;Halococcus morrhuae;Halococcus morrhuae DSM 1307
Halococcus saccharolyticus DSM 5350	GCA_000336915.1	root;cellular organisms;Archaea;Euryarchaeota;Halobacteria;Halobacteriales;Halococcaceae;Halococcus;Halococcus saccharolyticus;Halococcus saccharolyticus DSM 5350
Halococcus salifodinae DSM 8989	GCA_000336935.1	root;cellular organisms;Archaea;Euryarchaeota;Halobacteria;Halobacteriales;Halococcaceae;Halococcus;Halococcus salifodinae;Halococcus salifodinae DSM 8989
Halococcus sediminicola	GCA_000755245.1	root;cellular organisms;Archaea;Euryarchaeota;Halobacteria;Halobacteriales;Halococcaceae;Halococcus;Halococcus sediminicola
Halococcus thailandensis JCM 13552	GCA_000336715.1	root;cellular organisms;Archaea;Euryarchaeota;Halobacteria;Halobacteriales;Halococcaceae;Halococcus;Halococcus thailandensis;Halococcus thailandensis JCM 13552
haloarchaeon 3A1_DGR	GCA_000447865.2	root;cellular organisms;Archaea;Euryarchaeota;Halobacteria;Halobacteriales;unclassified Halobacteriales;unclassified Halobacteriales (miscellaneous);haloarchaeon 3A1_DGR
Halobellus clavatus	GCA_900107195.1	root;cellular organisms;Archaea;Euryarchaeota;Halobacteria;Haloferacales;Haloferacaceae;Halobellus;Halobellus clavatus
Halobellus rufus	GCA_000739575.1	root;cellular organisms;Archaea;Euryarchaeota;Halobacteria;Haloferacales;Haloferacaceae;Halobellus;Halobellus rufus
Haloferax elongans ATCC BAA-1513	GCA_000336755.1	root;cellular organisms;Archaea;Euryarchaeota;Halobacteria;Haloferacales;Haloferacaceae;Haloferax;Haloferax elongans;Haloferax elongans ATCC BAA-1513
Haloferax mediterranei ATCC 33500	GCA_000306765.2	root;cellular organisms;Archaea;Euryarchaeota;Halobacteria;Haloferacales;Haloferacaceae;Haloferax;Haloferax mediterranei;Haloferax mediterranei ATCC 33500
Haloferax mucosum ATCC BAA-1512	GCA_000337815.1	root;cellular organisms;Archaea;Euryarchaeota;Halobacteria;Haloferacales;Haloferacaceae;Haloferax;Haloferax mucosum;Haloferax mucosum ATCC BAA-1512
Haloferax volcanii DS2	GCA_000025685.1	root;cellular organisms;Archaea;Euryarchaeota;Halobacteria;Haloferacales;Haloferacaceae;Haloferax;Haloferax volcanii;Haloferax volcanii DS2
Halogeometricum borinquense DSM 11551	GCA_000172995.2	root;cellular organisms;Archaea;Euryarchaeota;Halobacteria;Haloferacales;Haloferacaceae;Halogeometricum;Halogeometricum borinquense;Halogeometricum borinquense DSM 11551
Halogeometricum limi	GCA_900115785.1	root;cellular organisms;Archaea;Euryarchaeota;Halobacteria;Haloferacales;Haloferacaceae;Halogeometricum;Halogeometricum limi
Halogeometricum pallidum JCM 14848	GCA_000337095.1	root;cellular organisms;Archaea;Euryarchaeota;Halobacteria;Haloferacales;Haloferacaceae;Halogeometricum;Halogeometricum pallidum;Halogeometricum pallidum JCM 14848
Halogeometricum rufum	GCA_900112175.1	root;cellular organisms;Archaea;Euryarchaeota;Halobacteria;Haloferacales;Haloferacaceae;Halogeometricum;Halogeometricum rufum
Halogranum amylolyticum	GCA_900110465.1	root;cellular organisms;Archaea;Euryarchaeota;Halobacteria;Haloferacales;Haloferacaceae;Halogranum;Halogranum amylolyticum
Halogranum gelatinilyticum	GCA_900103715.1	root;cellular organisms;Archaea;Euryarchaeota;Halobacteria;Haloferacales;Haloferacaceae;Halogranum;Halogranum gelatinilyticum
Halogranum salarium B-1	GCA_000283335.1	root;cellular organisms;Archaea;Euryarchaeota;Halobacteria;Haloferacales;Haloferacaceae;Halogranum;Halogranum salarium;Halogranum salarium B-1
Halopelagius inordinatus	GCA_900113245.1	root;cellular organisms;Archaea;Euryarchaeota;Halobacteria;Haloferacales;Haloferacaceae;Halopelagius;Halopelagius inordinatus
Halopelagius longus	GCA_900100875.1	root;cellular organisms;Archaea;Euryarchaeota;Halobacteria;Haloferacales;Haloferacaceae;Halopelagius;Halopelagius longus
Haloplanus natans DSM 17983	GCA_000427685.1	root;cellular organisms;Archaea;Euryarchaeota;Halobacteria;Haloferacales;Haloferacaceae;Haloplanus;Haloplanus natans;Haloplanus natans DSM 17983
Haloplanus vescus	GCA_900107665.1	root;cellular organisms;Archaea;Euryarchaeota;Halobacteria;Haloferacales;Haloferacaceae;Haloplanus;Haloplanus vescus
Haloprofundus marisrubri	GCA_001469955.1	root;cellular organisms;Archaea;Euryarchaeota;Halobacteria;Haloferacales;Haloferacaceae;Haloprofundus;Haloprofundus marisrubri
Haloquadratum walsbyi C23	GCA_000237865.1	root;cellular organisms;Archaea;Euryarchaeota;Halobacteria;Haloferacales;Haloferacaceae;Haloquadratum;Haloquadratum walsbyi;Haloquadratum walsbyi C23
Halobaculum gomorrense	GCA_900129775.1	root;cellular organisms;Archaea;Euryarchaeota;Halobacteria;Haloferacales;Halorubraceae;Halobaculum;Halobaculum gomorrense
Halohasta litchfieldiae	GCA_900109065.1	root;cellular organisms;Archaea;Euryarchaeota;Halobacteria;Haloferacales;Halorubraceae;Halohasta;Halohasta litchfieldiae
Halolamina pelagica	GCA_001307315.1	root;cellular organisms;Archaea;Euryarchaeota;Halobacteria;Haloferacales;Halorubraceae;Halolamina;Halolamina pelagica
Halolamina pelagica	GCA_900115675.1	root;cellular organisms;Archaea;Euryarchaeota;Halobacteria;Haloferacales;Halorubraceae;Halolamina;Halolamina pelagica
Halolamina rubra	GCA_000739555.1	root;cellular organisms;Archaea;Euryarchaeota;Halobacteria;Haloferacales;Halorubraceae;Halolamina;Halolamina rubra
Halolamina sediminis	GCA_001282785.1	root;cellular organisms;Archaea;Euryarchaeota;Halobacteria;Haloferacales;Halorubraceae;Halolamina;Halolamina sediminis
Haloparvum sedimenti	GCA_001462205.1	root;cellular organisms;Archaea;Euryarchaeota;Halobacteria;Haloferacales;Halorubraceae;Haloparvum;Haloparvum sedimenti
Halopenitus malekzadehii	GCA_900108505.1	root;cellular organisms;Archaea;Euryarchaeota;Halobacteria;Haloferacales;Halorubraceae;Halopenitus;Halopenitus malekzadehii
Halorubrum aidingense JCM 13560	GCA_000336995.1	root;cellular organisms;Archaea;Euryarchaeota;Halobacteria;Haloferacales;Halorubraceae;Halorubrum;Halorubrum aidingense;Halorubrum aidingense JCM 13560
Halorubrum californiensis DSM 19288	GCA_000336875.1	root;cellular organisms;Archaea;Euryarchaeota;Halobacteria;Haloferacales;Halorubraceae;Halorubrum;Halorubrum californiense;Halorubrum californiensis DSM 19288
Halorubrum coriense DSM 10284	GCA_000337035.1	root;cellular organisms;Archaea;Euryarchaeota;Halobacteria;Haloferacales;Halorubraceae;Halorubrum;Halorubrum coriense;Halorubrum coriense DSM 10284
Halorubrum halophilum	GCA_000739595.1	root;cellular organisms;Archaea;Euryarchaeota;Halobacteria;Haloferacales;Halorubraceae;Halorubrum;Halorubrum halophilum
Halorubrum kocurii JCM 14978	GCA_000337355.1	root;cellular organisms;Archaea;Euryarchaeota;Halobacteria;Haloferacales;Halorubraceae;Halorubrum;Halorubrum kocurii;Halorubrum kocurii JCM 14978
Halorubrum lacusprofundi ATCC 49239	GCA_000022205.1	root;cellular organisms;Archaea;Euryarchaeota;Halobacteria;Haloferacales;Halorubraceae;Halorubrum;Halorubrum lacusprofundi;Halorubrum lacusprofundi ATCC 49239
Halorubrum lipolyticum DSM 21995	GCA_000337375.1	root;cellular organisms;Archaea;Euryarchaeota;Halobacteria;Haloferacales;Halorubraceae;Halorubrum;Halorubrum lipolyticum;Halorubrum lipolyticum DSM 21995
Halorubrum sodomense	GCA_900111935.1	root;cellular organisms;Archaea;Euryarchaeota;Halobacteria;Haloferacales;Halorubraceae;Halorubrum;Halorubrum sodomense
Halorubrum tebenquichense DSM 14210	GCA_000337415.1	root;cellular organisms;Archaea;Euryarchaeota;Halobacteria;Haloferacales;Halorubraceae;Halorubrum;Halorubrum tebenquichense;Halorubrum tebenquichense DSM 14210
Halorubrum tropicale	GCA_001280455.1	root;cellular organisms;Archaea;Euryarchaeota;Halobacteria;Haloferacales;Halorubraceae;Halorubrum;Halorubrum tropicale
Halorubrum vacuolatum	GCA_900188065.1	root;cellular organisms;Archaea;Euryarchaeota;Halobacteria;Haloferacales;Halorubraceae;Halorubrum;Halorubrum vacuolatum
Halobiforma lacisalsi AJ5	GCA_000226975.3	root;cellular organisms;Archaea;Euryarchaeota;Halobacteria;Natrialbales;Natrialbaceae;Halobiforma;Halobiforma lacisalsi;Halobiforma lacisalsi AJ5
Halobiforma nitratireducens JCM 10879	GCA_000337895.1	root;cellular organisms;Archaea;Euryarchaeota;Halobacteria;Natrialbales;Natrialbaceae;Halobiforma;Halobiforma nitratireducens;Halobiforma nitratireducens JCM 10879
Halopiger djelfimassiliensis	GCA_000455365.1	root;cellular organisms;Archaea;Euryarchaeota;Halobacteria;Natrialbales;Natrialbaceae;Halopiger;Halopiger djelfimassiliensis
Halopiger goleimassiliensis	GCA_000455345.1	root;cellular organisms;Archaea;Euryarchaeota;Halobacteria;Natrialbales;Natrialbaceae;Halopiger;Halopiger goleimassiliensis
Halopiger salifodinae	GCA_000784335.1	root;cellular organisms;Archaea;Euryarchaeota;Halobacteria;Natrialbales;Natrialbaceae;Halopiger;Halopiger salifodinae
Halopiger xanaduensis SH-6	GCA_000217715.1	root;cellular organisms;Archaea;Euryarchaeota;Halobacteria;Natrialbales;Natrialbaceae;Halopiger;Halopiger xanaduensis;Halopiger xanaduensis SH-6
Halostagnicola kamekurae	GCA_900116205.1	root;cellular organisms;Archaea;Euryarchaeota;Halobacteria;Natrialbales;Natrialbaceae;Halostagnicola;Halostagnicola kamekurae
Halostagnicola larsenii XH-48	GCA_000517625.1	root;cellular organisms;Archaea;Euryarchaeota;Halobacteria;Natrialbales;Natrialbaceae;Halostagnicola;Halostagnicola larsenii;Halostagnicola larsenii XH-48
Haloterrigena daqingensis	GCA_001971705.1	root;cellular organisms;Archaea;Euryarchaeota;Halobacteria;Natrialbales;Natrialbaceae;Haloterrigena;Haloterrigena daqingensis
Haloterrigena limicola JCM 13563	GCA_000337475.1	root;cellular organisms;Archaea;Euryarchaeota;Halobacteria;Natrialbales;Natrialbaceae;Haloterrigena;Haloterrigena limicola;Haloterrigena limicola JCM 13563
Haloterrigena saccharevitans	GCA_001953745.1	root;cellular organisms;Archaea;Euryarchaeota;Halobacteria;Natrialbales;Natrialbaceae;Haloterrigena;Haloterrigena saccharevitans
Haloterrigena turkmenica DSM 5511	GCA_000025325.1	root;cellular organisms;Archaea;Euryarchaeota;Halobacteria;Natrialbales;Natrialbaceae;Haloterrigena;Haloterrigena turkmenica;Haloterrigena turkmenica DSM 5511
Halovivax asiaticus JCM 14624	GCA_000337515.1	root;cellular organisms;Archaea;Euryarchaeota;Halobacteria;Natrialbales;Natrialbaceae;Halovivax;Halovivax asiaticus;Halovivax asiaticus JCM 14624
Natrialba asiatica DSM 12278	GCA_000337555.1	root;cellular organisms;Archaea;Euryarchaeota;Halobacteria;Natrialbales;Natrialbaceae;Natrialba;Natrialba asiatica;Natrialba asiatica DSM 12278
Natrialba hulunbeirensis JCM 10989	GCA_000337575.1	root;cellular organisms;Archaea;Euryarchaeota;Halobacteria;Natrialbales;Natrialbaceae;Natrialba;Natrialba hulunbeirensis;Natrialba hulunbeirensis JCM 10989
Natrialba magadii ATCC 43099	GCA_000025625.1	root;cellular organisms;Archaea;Euryarchaeota;Halobacteria;Natrialbales;Natrialbaceae;Natrialba;Natrialba magadii;Natrialba magadii ATCC 43099
Natrinema altunense	GCA_000731985.1	root;cellular organisms;Archaea;Euryarchaeota;Halobacteria;Natrialbales;Natrialbaceae;Natrinema;Natrinema altunense
Natrinema pellirubrum DSM 15624	GCA_000230735.3	root;cellular organisms;Archaea;Euryarchaeota;Halobacteria;Natrialbales;Natrialbaceae;Natrinema;Natrinema pellirubrum;Natrinema pellirubrum DSM 15624
Natrinema salaciae	GCA_900110865.1	root;cellular organisms;Archaea;Euryarchaeota;Halobacteria;Natrialbales;Natrialbaceae;Natrinema;Natrinema salaciae
Natrinema versiforme JCM 10478	GCA_000337195.1	root;cellular organisms;Archaea;Euryarchaeota;Halobacteria;Natrialbales;Natrialbaceae;Natrinema;Natrinema versiforme;Natrinema versiforme JCM 10478
Natronobacterium gregoryi	GCA_900114025.1	root;cellular organisms;Archaea;Euryarchaeota;Halobacteria;Natrialbales;Natrialbaceae;Natronobacterium;Natronobacterium gregoryi
Natronobacterium gregoryi SP2	GCA_000230715.3	root;cellular organisms;Archaea;Euryarchaeota;Halobacteria;Natrialbales;Natrialbaceae;Natronobacterium;Natronobacterium gregoryi;Natronobacterium gregoryi SP2
Natronococcus amylolyticus DSM 10524	GCA_000337675.1	root;cellular organisms;Archaea;Euryarchaeota;Halobacteria;Natrialbales;Natrialbaceae;Natronococcus;Natronococcus amylolyticus;Natronococcus amylolyticus DSM 10524
Natronococcus jeotgali DSM 18795	GCA_000337695.1	root;cellular organisms;Archaea;Euryarchaeota;Halobacteria;Natrialbales;Natrialbaceae;Natronococcus;Natronococcus jeotgali;Natronococcus jeotgali DSM 18795
Natronococcus occultus SP4	GCA_000328685.1	root;cellular organisms;Archaea;Euryarchaeota;Halobacteria;Natrialbales;Natrialbaceae;Natronococcus;Natronococcus occultus;Natronococcus occultus SP4
Natronolimnobius baerhuensis	GCA_002177135.1	root;cellular organisms;Archaea;Euryarchaeota;Halobacteria;Natrialbales;Natrialbaceae;Natronolimnobius;Natronolimnobius baerhuensis
Natronolimnobius innermongolicus JCM 12255	GCA_000337215.1	root;cellular organisms;Archaea;Euryarchaeota;Halobacteria;Natrialbales;Natrialbaceae;Natronolimnobius;Natronolimnobius innermongolicus;Natronolimnobius innermongolicus JCM 12255
Natronorubrum bangense JCM 10635	GCA_000337715.1	root;cellular organisms;Archaea;Euryarchaeota;Halobacteria;Natrialbales;Natrialbaceae;Natronorubrum;Natronorubrum bangense;Natronorubrum bangense JCM 10635
Natronorubrum sulfidifaciens JCM 14089	GCA_000337735.1	root;cellular organisms;Archaea;Euryarchaeota;Halobacteria;Natrialbales;Natrialbaceae;Natronorubrum;Natronorubrum sulfidifaciens;Natronorubrum sulfidifaciens JCM 14089
Natronorubrum thiooxidans	GCA_900156475.1	root;cellular organisms;Archaea;Euryarchaeota;Halobacteria;Natrialbales;Natrialbaceae;Natronorubrum;Natronorubrum thiooxidans
Natronorubrum tibetense GA33	GCA_000383975.1	root;cellular organisms;Archaea;Euryarchaeota;Halobacteria;Natrialbales;Natrialbaceae;Natronorubrum;Natronorubrum tibetense;Natronorubrum tibetense GA33
Natrialbaceae archaeon JW/NM-HA 15	GCA_002156705.1	root;cellular organisms;Archaea;Euryarchaeota;Halobacteria;Natrialbales;Natrialbaceae;unclassified Natrialbaceae;Natrialbaceae archaeon JW/NM-HA 15
Methanobacterium congolense	GCA_900095295.1	root;cellular organisms;Archaea;Euryarchaeota;Methanobacteria;Methanobacteriales;Methanobacteriaceae;Methanobacterium;Methanobacterium congolense
Methanobacterium formicicum	GCA_000762265.1	root;cellular organisms;Archaea;Euryarchaeota;Methanobacteria;Methanobacteriales;Methanobacteriaceae;Methanobacterium;Methanobacterium formicicum
Methanobacterium formicicum DSM 3637	GCA_000302455.1	root;cellular organisms;Archaea;Euryarchaeota;Methanobacteria;Methanobacteriales;Methanobacteriaceae;Methanobacterium;Methanobacterium formicicum;Methanobacterium formicicum DSM 3637
Methanobacterium lacus	GCA_000191585.1	root;cellular organisms;Archaea;Euryarchaeota;Methanobacteria;Methanobacteriales;Methanobacteriaceae;Methanobacterium;Methanobacterium lacus
Methanobacterium paludis	GCA_000214725.1	root;cellular organisms;Archaea;Euryarchaeota;Methanobacteria;Methanobacteriales;Methanobacteriaceae;Methanobacterium;Methanobacterium paludis
Methanobacterium veterum	GCA_000745485.1	root;cellular organisms;Archaea;Euryarchaeota;Methanobacteria;Methanobacteriales;Methanobacteriaceae;Methanobacterium;Methanobacterium veterum
Methanobrevibacter arboriphilus ANOR1	GCA_000513315.1	root;cellular organisms;Archaea;Euryarchaeota;Methanobacteria;Methanobacteriales;Methanobacteriaceae;Methanobrevibacter;Methanobrevibacter arboriphilus;Methanobrevibacter arboriphilus ANOR1
Methanobrevibacter boviskoreani JH1	GCA_000320505.2	root;cellular organisms;Archaea;Euryarchaeota;Methanobacteria;Methanobacteriales;Methanobacteriaceae;Methanobrevibacter;Methanobrevibacter boviskoreani;Methanobrevibacter boviskoreani JH1
Methanobrevibacter curvatus	GCA_001639295.1	root;cellular organisms;Archaea;Euryarchaeota;Methanobacteria;Methanobacteriales;Methanobacteriaceae;Methanobrevibacter;Methanobrevibacter curvatus
Methanobrevibacter cuticularis	GCA_001639285.1	root;cellular organisms;Archaea;Euryarchaeota;Methanobacteria;Methanobacteriales;Methanobacteriaceae;Methanobrevibacter;Methanobrevibacter cuticularis
Methanobrevibacter filiformis	GCA_001639265.1	root;cellular organisms;Archaea;Euryarchaeota;Methanobacteria;Methanobacteriales;Methanobacteriaceae;Methanobrevibacter;Methanobrevibacter filiformis
Methanobrevibacter gottschalkii	GCA_900109595.1	root;cellular organisms;Archaea;Euryarchaeota;Methanobacteria;Methanobacteriales;Methanobacteriaceae;Methanobrevibacter;Methanobrevibacter gottschalkii
Methanobrevibacter millerae	GCA_001477655.1	root;cellular organisms;Archaea;Euryarchaeota;Methanobacteria;Methanobacteriales;Methanobacteriaceae;Methanobrevibacter;Methanobrevibacter millerae
Methanobrevibacter olleyae	GCA_001563245.1	root;cellular organisms;Archaea;Euryarchaeota;Methanobacteria;Methanobacteriales;Methanobacteriaceae;Methanobrevibacter;Methanobrevibacter olleyae
Methanobrevibacter oralis	GCA_001639275.1	root;cellular organisms;Archaea;Euryarchaeota;Methanobacteria;Methanobacteriales;Methanobacteriaceae;Methanobrevibacter;Methanobrevibacter oralis
Methanobrevibacter ruminantium M1	GCA_000024185.1	root;cellular organisms;Archaea;Euryarchaeota;Methanobacteria;Methanobacteriales;Methanobacteriaceae;Methanobrevibacter;Methanobrevibacter ruminantium;Methanobrevibacter ruminantium M1
Methanobrevibacter smithii ATCC 35061	GCA_000016525.1	root;cellular organisms;Archaea;Euryarchaeota;Methanobacteria;Methanobacteriales;Methanobacteriaceae;Methanobrevibacter;Methanobrevibacter smithii;Methanobrevibacter smithii ATCC 35061
Methanobrevibacter wolinii SH	GCA_000621965.1	root;cellular organisms;Archaea;Euryarchaeota;Methanobacteria;Methanobacteriales;Methanobacteriaceae;Methanobrevibacter;Methanobrevibacter wolinii;Methanobrevibacter wolinii SH
Methanosphaera stadtmanae DSM 3091	GCA_000012545.1	root;cellular organisms;Archaea;Euryarchaeota;Methanobacteria;Methanobacteriales;Methanobacteriaceae;Methanosphaera;Methanosphaera stadtmanae;Methanosphaera stadtmanae DSM 3091
Methanothermobacter marburgensis str. Marburg	GCA_000145295.1	root;cellular organisms;Archaea;Euryarchaeota;Methanobacteria;Methanobacteriales;Methanobacteriaceae;Methanothermobacter;Methanothermobacter marburgensis;Methanothermobacter marburgensis str. Marburg
Methanothermobacter thermautotrophicus str. Delta H	GCA_000008645.1	root;cellular organisms;Archaea;Euryarchaeota;Methanobacteria;Methanobacteriales;Methanobacteriaceae;Methanothermobacter;Methanothermobacter thermautotrophicus;Methanothermobacter thermautotrophicus str. Delta H
Methanothermobacter wolfeii	GCA_900095815.1	root;cellular organisms;Archaea;Euryarchaeota;Methanobacteria;Methanobacteriales;Methanobacteriaceae;Methanothermobacter;Methanothermobacter wolfeii
Methanothermus fervidus DSM 2088	GCA_000166095.1	root;cellular organisms;Archaea;Euryarchaeota;Methanobacteria;Methanobacteriales;Methanothermaceae;Methanothermus;Methanothermus fervidus;Methanothermus fervidus DSM 2088
Methanocaldococcus bathoardescens	GCA_000739065.1	root;cellular organisms;Archaea;Euryarchaeota;Methanococci;Methanococcales;Methanocaldococcaceae;Methanocaldococcus;Methanocaldococcus bathoardescens
Methanocaldococcus fervens AG86	GCA_000023985.1	root;cellular organisms;Archaea;Euryarchaeota;Methanococci;Methanococcales;Methanocaldococcaceae;Methanocaldococcus;Methanocaldococcus fervens;Methanocaldococcus fervens AG86
Methanocaldococcus infernus ME	GCA_000092305.1	root;cellular organisms;Archaea;Euryarchaeota;Methanococci;Methanococcales;Methanocaldococcaceae;Methanocaldococcus;Methanocaldococcus infernus;Methanocaldococcus infernus ME
Methanocaldococcus jannaschii DSM 2661	GCA_000091665.1	root;cellular organisms;Archaea;Euryarchaeota;Methanococci;Methanococcales;Methanocaldococcaceae;Methanocaldococcus;Methanocaldococcus jannaschii;Methanocaldococcus jannaschii DSM 2661
Methanocaldococcus villosus KIN24-T80	GCA_000371805.1	root;cellular organisms;Archaea;Euryarchaeota;Methanococci;Methanococcales;Methanocaldococcaceae;Methanocaldococcus;Methanocaldococcus villosus;Methanocaldococcus villosus KIN24-T80
Methanocaldococcus vulcanius M7	GCA_000024625.1	root;cellular organisms;Archaea;Euryarchaeota;Methanococci;Methanococcales;Methanocaldococcaceae;Methanocaldococcus;Methanocaldococcus vulcanius;Methanocaldococcus vulcanius M7
Methanotorris formicicus Mc-S-70	GCA_000243455.2	root;cellular organisms;Archaea;Euryarchaeota;Methanococci;Methanococcales;Methanocaldococcaceae;Methanotorris;Methanotorris formicicus;Methanotorris formicicus Mc-S-70
Methanotorris igneus Kol 5	GCA_000214415.1	root;cellular organisms;Archaea;Euryarchaeota;Methanococci;Methanococcales;Methanocaldococcaceae;Methanotorris;Methanotorris igneus;Methanotorris igneus Kol 5
Methanococcus aeolicus Nankai-3	GCA_000017185.1	root;cellular organisms;Archaea;Euryarchaeota;Methanococci;Methanococcales;Methanococcaceae;Methanococcus;Methanococcus aeolicus;Methanococcus aeolicus Nankai-3
Methanococcus maripaludis C7	GCA_000017225.1	root;cellular organisms;Archaea;Euryarchaeota;Methanococci;Methanococcales;Methanococcaceae;Methanococcus;Methanococcus maripaludis;Methanococcus maripaludis C7
Methanococcus maripaludis X1	GCA_000220645.1	root;cellular organisms;Archaea;Euryarchaeota;Methanococci;Methanococcales;Methanococcaceae;Methanococcus;Methanococcus maripaludis;Methanococcus maripaludis X1
Methanococcus vannielii SB	GCA_000017165.1	root;cellular organisms;Archaea;Euryarchaeota;Methanococci;Methanococcales;Methanococcaceae;Methanococcus;Methanococcus vannielii;Methanococcus vannielii SB
Methanococcus voltae A3	GCA_000006175.2	root;cellular organisms;Archaea;Euryarchaeota;Methanococci;Methanococcales;Methanococcaceae;Methanococcus;Methanococcus voltae;Methanococcus voltae A3
Methanothermococcus okinawensis IH1	GCA_000179575.2	root;cellular organisms;Archaea;Euryarchaeota;Methanococci;Methanococcales;Methanococcaceae;Methanothermococcus;Methanothermococcus okinawensis;Methanothermococcus okinawensis IH1
Methanothermococcus thermolithotrophicus DSM 2095	GCA_000376965.1	root;cellular organisms;Archaea;Euryarchaeota;Methanococci;Methanococcales;Methanococcaceae;Methanothermococcus;Methanothermococcus thermolithotrophicus;Methanothermococcus thermolithotrophicus DSM 2095
Methanocella arvoryzae MRE50	GCA_000063445.1	root;cellular organisms;Archaea;Euryarchaeota;Methanomicrobia;Methanocellales;Methanocellaceae;Methanocella;Methanocella arvoryzae;Methanocella arvoryzae MRE50
Methanocella conradii HZ254	GCA_000251105.1	root;cellular organisms;Archaea;Euryarchaeota;Methanomicrobia;Methanocellales;Methanocellaceae;Methanocella;Methanocella conradii;Methanocella conradii HZ254
Methanocorpusculum bavaricum DSM 4179	GCA_000430905.1	root;cellular organisms;Archaea;Euryarchaeota;Methanomicrobia;Methanomicrobiales;Methanocorpusculaceae;Methanocorpusculum;Methanocorpusculum bavaricum;Methanocorpusculum bavaricum DSM 4179
Methanocorpusculum labreanum Z	GCA_000015765.1	root;cellular organisms;Archaea;Euryarchaeota;Methanomicrobia;Methanomicrobiales;Methanocorpusculaceae;Methanocorpusculum;Methanocorpusculum labreanum;Methanocorpusculum labreanum Z
Methanoculleus bourgensis MS2	GCA_000304355.2	root;cellular organisms;Archaea;Euryarchaeota;Methanomicrobia;Methanomicrobiales;Methanomicrobiaceae;Methanoculleus;Methanoculleus bourgensis;Methanoculleus bourgensis MS2
Methanoculleus chikugoensis	GCA_900095385.1	root;cellular organisms;Archaea;Euryarchaeota;Methanomicrobia;Methanomicrobiales;Methanomicrobiaceae;Methanoculleus;Methanoculleus chikugoensis
Methanoculleus horonobensis	GCA_001602375.1	root;cellular organisms;Archaea;Euryarchaeota;Methanomicrobia;Methanomicrobiales;Methanomicrobiaceae;Methanoculleus;Methanoculleus horonobensis
Methanoculleus marisnigri JR1	GCA_000015825.1	root;cellular organisms;Archaea;Euryarchaeota;Methanomicrobia;Methanomicrobiales;Methanomicrobiaceae;Methanoculleus;Methanoculleus marisnigri;Methanoculleus marisnigri JR1
Methanoculleus sediminis	GCA_001017125.1	root;cellular organisms;Archaea;Euryarchaeota;Methanomicrobia;Methanomicrobiales;Methanomicrobiaceae;Methanoculleus;Methanoculleus sediminis
Methanoculleus thermophilus	GCA_001571405.1	root;cellular organisms;Archaea;Euryarchaeota;Methanomicrobia;Methanomicrobiales;Methanomicrobiaceae;Methanoculleus;Methanoculleus thermophilus
Methanofollis ethanolicus	GCA_001571385.1	root;cellular organisms;Archaea;Euryarchaeota;Methanomicrobia;Methanomicrobiales;Methanomicrobiaceae;Methanofollis;Methanofollis ethanolicus
Methanofollis liminatans DSM 4140	GCA_000275865.1	root;cellular organisms;Archaea;Euryarchaeota;Methanomicrobia;Methanomicrobiales;Methanomicrobiaceae;Methanofollis;Methanofollis liminatans;Methanofollis liminatans DSM 4140
Methanogenium cariaci JCM 10550	GCA_001315945.1	root;cellular organisms;Archaea;Euryarchaeota;Methanomicrobia;Methanomicrobiales;Methanomicrobiaceae;Methanogenium;Methanogenium cariaci;Methanogenium cariaci JCM 10550
Methanolacinia petrolearia DSM 11571	GCA_000147875.1	root;cellular organisms;Archaea;Euryarchaeota;Methanomicrobia;Methanomicrobiales;Methanomicrobiaceae;Methanolacinia;Methanolacinia petrolearia;Methanolacinia petrolearia DSM 11571
Methanomicrobium mobile BP	GCA_000711215.1	root;cellular organisms;Archaea;Euryarchaeota;Methanomicrobia;Methanomicrobiales;Methanomicrobiaceae;Methanomicrobium;Methanomicrobium mobile;Methanomicrobium mobile BP
Methanoplanus limicola DSM 2279	GCA_000243255.1	root;cellular organisms;Archaea;Euryarchaeota;Methanomicrobia;Methanomicrobiales;Methanomicrobiaceae;Methanoplanus;Methanoplanus limicola;Methanoplanus limicola DSM 2279
Methanolinea tarda NOBI-1	GCA_000235685.3	root;cellular organisms;Archaea;Euryarchaeota;Methanomicrobia;Methanomicrobiales;Methanoregulaceae;Methanolinea;Methanolinea tarda;Methanolinea tarda NOBI-1
Methanoregula boonei 6A8	GCA_000017625.1	root;cellular organisms;Archaea;Euryarchaeota;Methanomicrobia;Methanomicrobiales;Methanoregulaceae;Methanoregula;Methanoregula boonei;Methanoregula boonei 6A8
Methanoregula formicica SMSP	GCA_000327485.1	root;cellular organisms;Archaea;Euryarchaeota;Methanomicrobia;Methanomicrobiales;Methanoregulaceae;Methanoregula;Methanoregula formicica;Methanoregula formicica SMSP
Methanosphaerula palustris E1-9c	GCA_000021965.1	root;cellular organisms;Archaea;Euryarchaeota;Methanomicrobia;Methanomicrobiales;Methanoregulaceae;Methanosphaerula;Methanosphaerula palustris;Methanosphaerula palustris E1-9c
Methanospirillum hungatei JF-1	GCA_000013445.1	root;cellular organisms;Archaea;Euryarchaeota;Methanomicrobia;Methanomicrobiales;Methanospirillaceae;Methanospirillum;Methanospirillum hungatei;Methanospirillum hungatei JF-1
Methanosaeta harundinacea 6Ac	GCA_000235565.1	root;cellular organisms;Archaea;Euryarchaeota;Methanomicrobia;Methanosarcinales;Methanosaetaceae;Methanothrix;Methanosaeta harundinacea;Methanosaeta harundinacea 6Ac
Methanothrix soehngenii GP6	GCA_000204415.1	root;cellular organisms;Archaea;Euryarchaeota;Methanomicrobia;Methanosarcinales;Methanosaetaceae;Methanothrix;Methanothrix soehngenii;Methanothrix soehngenii GP6
Methanococcoides burtonii DSM 6242	GCA_000013725.1	root;cellular organisms;Archaea;Euryarchaeota;Methanomicrobia;Methanosarcinales;Methanosarcinaceae;Methanococcoides;Methanococcoides burtonii;Methanococcoides burtonii DSM 6242
Methanococcoides methylutens	GCA_000765475.1	root;cellular organisms;Archaea;Euryarchaeota;Methanomicrobia;Methanosarcinales;Methanosarcinaceae;Methanococcoides;Methanococcoides methylutens
Methanococcoides methylutens MM1	GCA_000970325.1	root;cellular organisms;Archaea;Euryarchaeota;Methanomicrobia;Methanosarcinales;Methanosarcinaceae;Methanococcoides;Methanococcoides methylutens;Methanococcoides methylutens MM1
Methanococcoides vulcani	GCA_900111645.1	root;cellular organisms;Archaea;Euryarchaeota;Methanomicrobia;Methanosarcinales;Methanosarcinaceae;Methanococcoides;Methanococcoides vulcani
Methanohalobium evestigatum Z-7303	GCA_000196655.1	root;cellular organisms;Archaea;Euryarchaeota;Methanomicrobia;Methanosarcinales;Methanosarcinaceae;Methanohalobium;Methanohalobium evestigatum;Methanohalobium evestigatum Z-7303
Methanohalophilus halophilus	GCA_001889405.1	root;cellular organisms;Archaea;Euryarchaeota;Methanomicrobia;Methanosarcinales;Methanosarcinaceae;Methanohalophilus;Methanohalophilus halophilus
Methanohalophilus mahii DSM 5219	GCA_000025865.1	root;cellular organisms;Archaea;Euryarchaeota;Methanomicrobia;Methanosarcinales;Methanosarcinaceae;Methanohalophilus;Methanohalophilus mahii;Methanohalophilus mahii DSM 5219
Methanolobus profundi	GCA_900114835.1	root;cellular organisms;Archaea;Euryarchaeota;Methanomicrobia;Methanosarcinales;Methanosarcinaceae;Methanolobus;Methanolobus profundi
Methanolobus psychrophilus R15	GCA_000306725.1	root;cellular organisms;Archaea;Euryarchaeota;Methanomicrobia;Methanosarcinales;Methanosarcinaceae;Methanolobus;Methanolobus psychrophilus;Methanolobus psychrophilus R15
Methanolobus tindarius DSM 2278	GCA_000504205.1	root;cellular organisms;Archaea;Euryarchaeota;Methanomicrobia;Methanosarcinales;Methanosarcinaceae;Methanolobus;Methanolobus tindarius;Methanolobus tindarius DSM 2278
Methanolobus vulcani	GCA_900100715.1	root;cellular organisms;Archaea;Euryarchaeota;Methanomicrobia;Methanosarcinales;Methanosarcinaceae;Methanolobus;Methanolobus vulcani
Methanomethylovorans hollandica DSM 15978	GCA_000328665.1	root;cellular organisms;Archaea;Euryarchaeota;Methanomicrobia;Methanosarcinales;Methanosarcinaceae;Methanomethylovorans;Methanomethylovorans hollandica;Methanomethylovorans hollandica DSM 15978
Methanosalsum zhilinae DSM 4017	GCA_000217995.1	root;cellular organisms;Archaea;Euryarchaeota;Methanomicrobia;Methanosarcinales;Methanosarcinaceae;Methanosalsum;Methanosalsum zhilinae;Methanosalsum zhilinae DSM 4017
Methanosarcina acetivorans C2A	GCA_000007345.1	root;cellular organisms;Archaea;Euryarchaeota;Methanomicrobia;Methanosarcinales;Methanosarcinaceae;Methanosarcina;Methanosarcina acetivorans;Methanosarcina acetivorans C2A
Methanosarcina barkeri 3	GCA_000970305.1	root;cellular organisms;Archaea;Euryarchaeota;Methanomicrobia;Methanosarcinales;Methanosarcinaceae;Methanosarcina;Methanosarcina barkeri;Methanosarcina barkeri 3
Methanosarcina barkeri MS	GCA_000970025.1	root;cellular organisms;Archaea;Euryarchaeota;Methanomicrobia;Methanosarcinales;Methanosarcinaceae;Methanosarcina;Methanosarcina barkeri;Methanosarcina barkeri MS
Methanosarcina flavescens	GCA_001304615.1	root;cellular organisms;Archaea;Euryarchaeota;Methanomicrobia;Methanosarcinales;Methanosarcinaceae;Methanosarcina;Methanosarcina flavescens
Methanosarcina horonobensis HB-1 = JCM 15518	GCA_000970285.1	root;cellular organisms;Archaea;Euryarchaeota;Methanomicrobia;Methanosarcinales;Methanosarcinaceae;Methanosarcina;Methanosarcina horonobensis;Methanosarcina horonobensis HB-1 = JCM 15518
Methanosarcina lacustris Z-7289	GCA_000970265.1	root;cellular organisms;Archaea;Euryarchaeota;Methanomicrobia;Methanosarcinales;Methanosarcinaceae;Methanosarcina;Methanosarcina lacustris;Methanosarcina lacustris Z-7289
Methanosarcina mazei S-6	GCA_000970205.1	root;cellular organisms;Archaea;Euryarchaeota;Methanomicrobia;Methanosarcinales;Methanosarcinaceae;Methanosarcina;Methanosarcina mazei;Methanosarcina mazei S-6
Methanosarcina siciliae T4/M	GCA_000970085.1	root;cellular organisms;Archaea;Euryarchaeota;Methanomicrobia;Methanosarcinales;Methanosarcinaceae;Methanosarcina;Methanosarcina siciliae;Methanosarcina siciliae T4/M
Methanosarcina thermophila TM-1	GCA_000969885.1	root;cellular organisms;Archaea;Euryarchaeota;Methanomicrobia;Methanosarcinales;Methanosarcinaceae;Methanosarcina;Methanosarcina thermophila;Methanosarcina thermophila TM-1
Methanosarcina vacuolata Z-761	GCA_000969905.1	root;cellular organisms;Archaea;Euryarchaeota;Methanomicrobia;Methanosarcinales;Methanosarcinaceae;Methanosarcina;Methanosarcina vacuolata;Methanosarcina vacuolata Z-761
Methermicoccus shengliensis DSM 18856	GCA_000711905.1	root;cellular organisms;Archaea;Euryarchaeota;Methanomicrobia;Methanosarcinales;Methermicoccaceae;Methermicoccus;Methermicoccus shengliensis;Methermicoccus shengliensis DSM 18856
Methanonatronarchaeum thermophilum	GCA_002153915.1	root;cellular organisms;Archaea;Euryarchaeota;Methanonatronarchaeia;Methanonatronarchaeum;Methanonatronarchaeum thermophilum
Palaeococcus ferrophilus DSM 13482	GCA_000966265.1	root;cellular organisms;Archaea;Euryarchaeota;Thermococci;Thermococcales;Thermococcaceae;Palaeococcus <euryarchaeote>;Palaeococcus ferrophilus;Palaeococcus ferrophilus DSM 13482
Palaeococcus pacificus DY20341	GCA_000725425.1	root;cellular organisms;Archaea;Euryarchaeota;Thermococci;Thermococcales;Thermococcaceae;Palaeococcus <euryarchaeote>;Palaeococcus pacificus;Palaeococcus pacificus DY20341
Pyrococcus abyssi GE5	GCA_000195935.2	root;cellular organisms;Archaea;Euryarchaeota;Thermococci;Thermococcales;Thermococcaceae;Pyrococcus;Pyrococcus abyssi;Pyrococcus abyssi GE5
Pyrococcus furiosus DSM 3638	GCA_000007305.1	root;cellular organisms;Archaea;Euryarchaeota;Thermococci;Thermococcales;Thermococcaceae;Pyrococcus;Pyrococcus furiosus;Pyrococcus furiosus DSM 3638
Pyrococcus horikoshii OT3	GCA_000011105.1	root;cellular organisms;Archaea;Euryarchaeota;Thermococci;Thermococcales;Thermococcaceae;Pyrococcus;Pyrococcus horikoshii;Pyrococcus horikoshii OT3
Pyrococcus kukulkanii	GCA_001577775.1	root;cellular organisms;Archaea;Euryarchaeota;Thermococci;Thermococcales;Thermococcaceae;Pyrococcus;Pyrococcus kukulkanii
Pyrococcus yayanosii CH1	GCA_000215995.1	root;cellular organisms;Archaea;Euryarchaeota;Thermococci;Thermococcales;Thermococcaceae;Pyrococcus;Pyrococcus yayanosii;Pyrococcus yayanosii CH1
Thermococcus barophilus MP	GCA_000151105.2	root;cellular organisms;Archaea;Euryarchaeota;Thermococci;Thermococcales;Thermococcaceae;Thermococcus;Thermococcus barophilus;Thermococcus barophilus MP
Thermococcus barossii	GCA_002214465.1	root;cellular organisms;Archaea;Euryarchaeota;Thermococci;Thermococcales;Thermococcaceae;Thermococcus;Thermococcus barossii
Thermococcus celer	GCA_002214365.1	root;cellular organisms;Archaea;Euryarchaeota;Thermococci;Thermococcales;Thermococcaceae;Thermococcus;Thermococcus celer
Thermococcus celericrescens	GCA_001484195.1	root;cellular organisms;Archaea;Euryarchaeota;Thermococci;Thermococcales;Thermococcaceae;Thermococcus;Thermococcus celericrescens
Thermococcus cleftensis	GCA_000265525.1	root;cellular organisms;Archaea;Euryarchaeota;Thermococci;Thermococcales;Thermococcaceae;Thermococcus;Thermococcus cleftensis
Thermococcus eurythermalis	GCA_000769655.1	root;cellular organisms;Archaea;Euryarchaeota;Thermococci;Thermococcales;Thermococcaceae;Thermococcus;Thermococcus eurythermalis
Thermococcus gorgonarius	GCA_002214385.1	root;cellular organisms;Archaea;Euryarchaeota;Thermococci;Thermococcales;Thermococcaceae;Thermococcus;Thermococcus gorgonarius
Thermococcus guaymasensis DSM 11113	GCA_000816105.1	root;cellular organisms;Archaea;Euryarchaeota;Thermococci;Thermococcales;Thermococcaceae;Thermococcus;Thermococcus guaymasensis;Thermococcus guaymasensis DSM 11113
Thermococcus kodakarensis KOD1	GCA_000009965.1	root;cellular organisms;Archaea;Euryarchaeota;Thermococci;Thermococcales;Thermococcaceae;Thermococcus;Thermococcus kodakarensis;Thermococcus kodakarensis KOD1
Thermococcus litoralis DSM 5473	GCA_000246985.3	root;cellular organisms;Archaea;Euryarchaeota;Thermococci;Thermococcales;Thermococcaceae;Thermococcus;Thermococcus litoralis;Thermococcus litoralis DSM 5473
Thermococcus nautili	GCA_000585495.1	root;cellular organisms;Archaea;Euryarchaeota;Thermococci;Thermococcales;Thermococcaceae;Thermococcus;Thermococcus nautili
Thermococcus onnurineus NA1	GCA_000018365.1	root;cellular organisms;Archaea;Euryarchaeota;Thermococci;Thermococcales;Thermococcaceae;Thermococcus;Thermococcus onnurineus;Thermococcus onnurineus NA1
Thermococcus pacificus	GCA_002214485.1	root;cellular organisms;Archaea;Euryarchaeota;Thermococci;Thermococcales;Thermococcaceae;Thermococcus;Thermococcus pacificus
Thermococcus paralvinellae	GCA_000517445.1	root;cellular organisms;Archaea;Euryarchaeota;Thermococci;Thermococcales;Thermococcaceae;Thermococcus;Thermococcus paralvinellae
Thermococcus piezophilus	GCA_001647085.1	root;cellular organisms;Archaea;Euryarchaeota;Thermococci;Thermococcales;Thermococcaceae;Thermococcus;Thermococcus piezophilus
Thermococcus profundus	GCA_002214585.1	root;cellular organisms;Archaea;Euryarchaeota;Thermococci;Thermococcales;Thermococcaceae;Thermococcus;Thermococcus profundus
Thermococcus sibiricus MM 739	GCA_000022545.1	root;cellular organisms;Archaea;Euryarchaeota;Thermococci;Thermococcales;Thermococcaceae;Thermococcus;Thermococcus sibiricus;Thermococcus sibiricus MM 739
Thermococcus siculi	GCA_002214505.1	root;cellular organisms;Archaea;Euryarchaeota;Thermococci;Thermococcales;Thermococcaceae;Thermococcus;Thermococcus siculi
Thermococcus thioreducens	GCA_002214545.1	root;cellular organisms;Archaea;Euryarchaeota;Thermococci;Thermococcales;Thermococcaceae;Thermococcus;Thermococcus thioreducens
Thermococcus zilligii AN1	GCA_000258515.1	root;cellular organisms;Archaea;Euryarchaeota;Thermococci;Thermococcales;Thermococcaceae;Thermococcus;Thermococcus zilligii;Thermococcus zilligii AN1
Methanomassiliicoccus luminyensis B10	GCA_000308215.1	root;cellular organisms;Archaea;Euryarchaeota;Thermoplasmata;Methanomassiliicoccales;Methanomassiliicoccaceae;Methanomassiliicoccus;Methanomassiliicoccus luminyensis;Methanomassiliicoccus luminyensis B10
Cuniculiplasma divulgatum	GCA_900090055.1	root;cellular organisms;Archaea;Euryarchaeota;Thermoplasmata;Thermoplasmatales;Cuniculiplasmataceae;Cuniculiplasma;Cuniculiplasma divulgatum
Acidiplasma aeolicum	GCA_001402945.1	root;cellular organisms;Archaea;Euryarchaeota;Thermoplasmata;Thermoplasmatales;Ferroplasmaceae;Acidiplasma;Acidiplasma aeolicum
Ferroplasma acidarmanus fer1	GCA_000152265.2	root;cellular organisms;Archaea;Euryarchaeota;Thermoplasmata;Thermoplasmatales;Ferroplasmaceae;Ferroplasma;Ferroplasma acidarmanus;Ferroplasma acidarmanus fer1
Picrophilus torridus DSM 9790	GCA_000008265.1	root;cellular organisms;Archaea;Euryarchaeota;Thermoplasmata;Thermoplasmatales;Picrophilaceae;Picrophilus;Picrophilus torridus;Picrophilus torridus DSM 9790
Thermoplasma acidophilum DSM 1728	GCA_000195915.1	root;cellular organisms;Archaea;Euryarchaeota;Thermoplasmata;Thermoplasmatales;Thermoplasmataceae;Thermoplasma;Thermoplasma acidophilum;Thermoplasma acidophilum DSM 1728
Thermoplasma volcanium GSS1	GCA_000011185.1	root;cellular organisms;Archaea;Euryarchaeota;Thermoplasmata;Thermoplasmatales;Thermoplasmataceae;Thermoplasma;Thermoplasma volcanium;Thermoplasma volcanium GSS1
Thermoplasmatales archaeon BRNA1	GCA_000350305.1	root;cellular organisms;Archaea;Euryarchaeota;Thermoplasmata;Thermoplasmatales;unclassified Thermoplasmatales;unclassified Thermoplasmatales (miscellaneous);Thermoplasmatales archaeon BRNA1
methanogenic archaeon ISO4-H5	GCA_001560915.1	root;cellular organisms;Archaea;Euryarchaeota;Thermoplasmata;unclassified Thermoplasmata;methanogenic archaeon ISO4-H5
Aciduliprofundum boonei T469	GCA_000025665.1	root;cellular organisms;Archaea;Euryarchaeota;unclassified Euryarchaeota;DHVE2 group;Aciduliprofundum;Aciduliprofundum boonei;Aciduliprofundum boonei T469
Acidilobus saccharovorans 345-15	GCA_000144915.1	root;cellular organisms;Archaea;TACK group;Crenarchaeota <phylum>;Thermoprotei;Acidilobales;Acidilobaceae;Acidilobus;Acidilobus saccharovorans;Acidilobus saccharovorans 345-15
Caldisphaera lagunensis DSM 15908	GCA_000317795.1	root;cellular organisms;Archaea;TACK group;Crenarchaeota <phylum>;Thermoprotei;Acidilobales;Caldisphaeraceae;Caldisphaera;Caldisphaera lagunensis;Caldisphaera lagunensis DSM 15908
Aeropyrum camini SY1 = JCM 12091	GCA_001316065.1	root;cellular organisms;Archaea;TACK group;Crenarchaeota <phylum>;Thermoprotei;Desulfurococcales;Desulfurococcaceae;Aeropyrum;Aeropyrum camini;Aeropyrum camini SY1 = JCM 12091
Desulfurococcus amylolyticus 1221n	GCA_000020905.1	root;cellular organisms;Archaea;TACK group;Crenarchaeota <phylum>;Thermoprotei;Desulfurococcales;Desulfurococcaceae;Desulfurococcus;Desulfurococcus amylolyticus;Desulfurococcus amylolyticus 1221n
Desulfurococcus mucosus DSM 2162	GCA_000186365.1	root;cellular organisms;Archaea;TACK group;Crenarchaeota <phylum>;Thermoprotei;Desulfurococcales;Desulfurococcaceae;Desulfurococcus;Desulfurococcus mucosus;Desulfurococcus mucosus DSM 2162
Ignicoccus hospitalis KIN4/I	GCA_000017945.1	root;cellular organisms;Archaea;TACK group;Crenarchaeota <phylum>;Thermoprotei;Desulfurococcales;Desulfurococcaceae;Ignicoccus;Ignicoccus hospitalis;Ignicoccus hospitalis KIN4/I
Ignicoccus islandicus DSM 13165	GCA_001481685.1	root;cellular organisms;Archaea;TACK group;Crenarchaeota <phylum>;Thermoprotei;Desulfurococcales;Desulfurococcaceae;Ignicoccus;Ignicoccus islandicus;Ignicoccus islandicus DSM 13165
Thermogladius calderae 1633	GCA_000264495.1	root;cellular organisms;Archaea;TACK group;Crenarchaeota <phylum>;Thermoprotei;Desulfurococcales;Desulfurococcaceae;Thermogladius;Thermogladius calderae;Thermogladius calderae 1633
Hyperthermus butylicus DSM 5456	GCA_000015145.1	root;cellular organisms;Archaea;TACK group;Crenarchaeota <phylum>;Thermoprotei;Desulfurococcales;Pyrodictiaceae;Hyperthermus;Hyperthermus butylicus;Hyperthermus butylicus DSM 5456
Pyrodictium delaneyi	GCA_001412615.1	root;cellular organisms;Archaea;TACK group;Crenarchaeota <phylum>;Thermoprotei;Desulfurococcales;Pyrodictiaceae;Pyrodictium;Pyrodictium delaneyi
Pyrodictium occultum	GCA_001462395.1	root;cellular organisms;Archaea;TACK group;Crenarchaeota <phylum>;Thermoprotei;Desulfurococcales;Pyrodictiaceae;Pyrodictium;Pyrodictium occultum
Pyrolobus fumarii 1A	GCA_000223395.1	root;cellular organisms;Archaea;TACK group;Crenarchaeota <phylum>;Thermoprotei;Desulfurococcales;Pyrodictiaceae;Pyrolobus;Pyrolobus fumarii;Pyrolobus fumarii 1A
Acidianus hospitalis W1	GCA_000213215.1	root;cellular organisms;Archaea;TACK group;Crenarchaeota <phylum>;Thermoprotei;Sulfolobales;Sulfolobaceae;Acidianus;Acidianus hospitalis;Acidianus hospitalis W1
Metallosphaera cuprina Ar-4	GCA_000204925.1	root;cellular organisms;Archaea;TACK group;Crenarchaeota <phylum>;Thermoprotei;Sulfolobales;Sulfolobaceae;Metallosphaera;Metallosphaera cuprina;Metallosphaera cuprina Ar-4
Metallosphaera sedula DSM 5348	GCA_000016605.1	root;cellular organisms;Archaea;TACK group;Crenarchaeota <phylum>;Thermoprotei;Sulfolobales;Sulfolobaceae;Metallosphaera;Metallosphaera sedula;Metallosphaera sedula DSM 5348
Metallosphaera yellowstonensis MK1	GCA_000243315.1	root;cellular organisms;Archaea;TACK group;Crenarchaeota <phylum>;Thermoprotei;Sulfolobales;Sulfolobaceae;Metallosphaera;Metallosphaera yellowstonensis;Metallosphaera yellowstonensis MK1
Sulfolobus acidocaldarius DSM 639	GCA_000012285.1	root;cellular organisms;Archaea;TACK group;Crenarchaeota <phylum>;Thermoprotei;Sulfolobales;Sulfolobaceae;Sulfolobus;Sulfolobus acidocaldarius;Sulfolobus acidocaldarius DSM 639
Sulfolobus islandicus L.S.2.15	GCA_000022385.1	root;cellular organisms;Archaea;TACK group;Crenarchaeota <phylum>;Thermoprotei;Sulfolobales;Sulfolobaceae;Sulfolobus;Sulfolobus islandicus;Sulfolobus islandicus L.S.2.15
Sulfolobus metallicus DSM 6482 = JCM 9184	GCA_001316045.1	root;cellular organisms;Archaea;TACK group;Crenarchaeota <phylum>;Thermoprotei;Sulfolobales;Sulfolobaceae;Sulfolobus;Sulfolobus metallicus;Sulfolobus metallicus DSM 6482 = JCM 9184
Sulfolobus solfataricus	GCA_900079115.1	root;cellular organisms;Archaea;TACK group;Crenarchaeota <phylum>;Thermoprotei;Sulfolobales;Sulfolobaceae;Sulfolobus;Sulfolobus solfataricus
Sulfolobus tokodaii str. 7	GCA_000011205.1	root;cellular organisms;Archaea;TACK group;Crenarchaeota <phylum>;Thermoprotei;Sulfolobales;Sulfolobaceae;Sulfolobus;Sulfolobus tokodaii;Sulfolobus tokodaii str. 7
Caldivirga maquilingensis IC-167	GCA_000018305.1	root;cellular organisms;Archaea;TACK group;Crenarchaeota <phylum>;Thermoprotei;Thermoproteales;Thermoproteaceae;Caldivirga;Caldivirga maquilingensis;Caldivirga maquilingensis IC-167
Vulcanisaeta moutnovskia 768-28	GCA_000190315.1	root;cellular organisms;Archaea;TACK group;Crenarchaeota <phylum>;Thermoprotei;Thermoproteales;Thermoproteaceae;Vulcanisaeta;Vulcanisaeta moutnovskia;Vulcanisaeta moutnovskia 768-28
Vulcanisaeta thermophila	GCA_001748385.1	root;cellular organisms;Archaea;TACK group;Crenarchaeota <phylum>;Thermoprotei;Thermoproteales;Thermoproteaceae;Vulcanisaeta;Vulcanisaeta thermophila
Nitrososphaera viennensis EN76	GCA_000698785.1	root;cellular organisms;Archaea;TACK group;Thaumarchaeota;Nitrososphaeria;Nitrososphaerales;Nitrososphaeraceae;Nitrososphaera;Nitrososphaera viennensis;Nitrososphaera viennensis EN76
Thaumarchaeota archaeon N4	GCA_000723185.1	root;cellular organisms;Archaea;TACK group;Thaumarchaeota;unclassified Thaumarchaeota;unclassified Thaumarchaeota (miscellaneous);Thaumarchaeota archaeon N4
halophilic archaeon DL31	GCA_000224475.1	root;cellular organisms;Archaea;unclassified Archaea;unclassified Archaea (miscellaneous);halophilic archaeon DL31
Acidobacterium ailaaui	GCA_000688455.1	root;cellular organisms;Bacteria <prokaryotes>;Acidobacteria <phylum>;Acidobacteriia;Acidobacteriales;Acidobacteriaceae;Acidobacterium;Acidobacterium ailaaui
Acidobacterium capsulatum ATCC 51196	GCA_000022565.1	root;cellular organisms;Bacteria <prokaryotes>;Acidobacteria <phylum>;Acidobacteriia;Acidobacteriales;Acidobacteriaceae;Acidobacterium;Acidobacterium capsulatum;Acidobacterium capsulatum ATCC 51196
Edaphobacter aggregans DSM 19364	GCA_000745965.1	root;cellular organisms;Bacteria <prokaryotes>;Acidobacteria <phylum>;Acidobacteriia;Acidobacteriales;Acidobacteriaceae;Edaphobacter;Edaphobacter aggregans;Edaphobacter aggregans DSM 19364
Granulicella mallensis MP5ACTX8	GCA_000178955.2	root;cellular organisms;Bacteria <prokaryotes>;Acidobacteria <phylum>;Acidobacteriia;Acidobacteriales;Acidobacteriaceae;Granulicella;Granulicella mallensis;Granulicella mallensis MP5ACTX8
Granulicella pectinivorans	GCA_900114625.1	root;cellular organisms;Bacteria <prokaryotes>;Acidobacteria <phylum>;Acidobacteriia;Acidobacteriales;Acidobacteriaceae;Granulicella;Granulicella pectinivorans
Granulicella rosea	GCA_900188085.1	root;cellular organisms;Bacteria <prokaryotes>;Acidobacteria <phylum>;Acidobacteriia;Acidobacteriales;Acidobacteriaceae;Granulicella;Granulicella rosea
Granulicella tundricola MP5ACTX9	GCA_000178975.2	root;cellular organisms;Bacteria <prokaryotes>;Acidobacteria <phylum>;Acidobacteriia;Acidobacteriales;Acidobacteriaceae;Granulicella;Granulicella tundricola;Granulicella tundricola MP5ACTX9
Silvibacterium bohemicum	GCA_001006305.1	root;cellular organisms;Bacteria <prokaryotes>;Acidobacteria <phylum>;Acidobacteriia;Acidobacteriales;Acidobacteriaceae;Silvibacterium;Silvibacterium bohemicum
Terracidiphilus gabretensis	GCA_001449115.1	root;cellular organisms;Bacteria <prokaryotes>;Acidobacteria <phylum>;Acidobacteriia;Acidobacteriales;Acidobacteriaceae;Terracidiphilus;Terracidiphilus gabretensis
Terriglobus roseus	GCA_900102185.1	root;cellular organisms;Bacteria <prokaryotes>;Acidobacteria <phylum>;Acidobacteriia;Acidobacteriales;Acidobacteriaceae;Terriglobus;Terriglobus roseus
Terriglobus roseus DSM 18391	GCA_000265425.1	root;cellular organisms;Bacteria <prokaryotes>;Acidobacteria <phylum>;Acidobacteriia;Acidobacteriales;Acidobacteriaceae;Terriglobus;Terriglobus roseus;Terriglobus roseus DSM 18391
Terriglobus saanensis SP1PR4	GCA_000179915.2	root;cellular organisms;Bacteria <prokaryotes>;Acidobacteria <phylum>;Acidobacteriia;Acidobacteriales;Acidobacteriaceae;Terriglobus;Terriglobus saanensis;Terriglobus saanensis SP1PR4
Pyrinomonas methylaliphatogenes	GCA_000820845.2	root;cellular organisms;Bacteria <prokaryotes>;Acidobacteria <phylum>;Blastocatellia;Blastocatellales;Pyrinomonadaceae;Pyrinomonas;Pyrinomonas methylaliphatogenes
Chloracidobacterium thermophilum B	GCA_000226295.1	root;cellular organisms;Bacteria <prokaryotes>;Acidobacteria <phylum>;Blastocatellia;Chloracidobacterium;Chloracidobacterium thermophilum;Chloracidobacterium thermophilum B
Geothrix fermentans DSM 14018	GCA_000428885.1	root;cellular organisms;Bacteria <prokaryotes>;Acidobacteria <phylum>;Holophagae;Holophagales;Holophagaceae;Geothrix;Geothrix fermentans;Geothrix fermentans DSM 14018
Holophaga foetida DSM 6591	GCA_000242615.3	root;cellular organisms;Bacteria <prokaryotes>;Acidobacteria <phylum>;Holophagae;Holophagales;Holophagaceae;Holophaga;Holophaga foetida;Holophaga foetida DSM 6591
Bryobacter aggregatus MPL3	GCA_000702445.1	root;cellular organisms;Bacteria <prokaryotes>;Acidobacteria <phylum>;Solibacteres;Solibacterales;Bryobacteraceae;Bryobacter;Bryobacter aggregatus;Bryobacter aggregatus MPL3
Thermoanaerobaculum aquaticum	GCA_000687145.1	root;cellular organisms;Bacteria <prokaryotes>;Acidobacteria <phylum>;unclassified Acidobacteria;Acidobacteria subdivision 23;Thermoanaerobaculum;Thermoanaerobaculum aquaticum
Aquifex aeolicus VF5	GCA_000008625.1	root;cellular organisms;Bacteria <prokaryotes>;Aquificae <phylum>;Aquificae <class>;Aquificales;Aquificaceae;Aquifex;Aquifex aeolicus;Aquifex aeolicus VF5
Hydrogenobacter thermophilus TK-6	GCA_000010785.1	root;cellular organisms;Bacteria <prokaryotes>;Aquificae <phylum>;Aquificae <class>;Aquificales;Aquificaceae;Hydrogenobacter;Hydrogenobacter thermophilus;Hydrogenobacter thermophilus TK-6
Thermocrinis albus DSM 14484	GCA_000025605.1	root;cellular organisms;Bacteria <prokaryotes>;Aquificae <phylum>;Aquificae <class>;Aquificales;Aquificaceae;Thermocrinis;Thermocrinis albus;Thermocrinis albus DSM 14484
Thermocrinis minervae	GCA_900142435.1	root;cellular organisms;Bacteria <prokaryotes>;Aquificae <phylum>;Aquificae <class>;Aquificales;Aquificaceae;Thermocrinis;Thermocrinis minervae
Thermocrinis ruber	GCA_000512735.1	root;cellular organisms;Bacteria <prokaryotes>;Aquificae <phylum>;Aquificae <class>;Aquificales;Aquificaceae;Thermocrinis;Thermocrinis ruber
Thermosulfidibacter takaii ABI70S6	GCA_001547735.1	root;cellular organisms;Bacteria <prokaryotes>;Aquificae <phylum>;Aquificae <class>;Aquificales;Aquificales genera incertae sedis;Thermosulfidibacter;Thermosulfidibacter takaii;Thermosulfidibacter takaii ABI70S6
Persephonella marina EX-H1	GCA_000021565.1	root;cellular organisms;Bacteria <prokaryotes>;Aquificae <phylum>;Aquificae <class>;Aquificales;Hydrogenothermaceae;Persephonella;Persephonella marina;Persephonella marina EX-H1
Sulfurihydrogenibium azorense Az-Fu1	GCA_000021545.1	root;cellular organisms;Bacteria <prokaryotes>;Aquificae <phylum>;Aquificae <class>;Aquificales;Hydrogenothermaceae;Sulfurihydrogenibium;Sulfurihydrogenibium azorense;Sulfurihydrogenibium azorense Az-Fu1
Sulfurihydrogenibium subterraneum DSM 15120	GCA_000619805.1	root;cellular organisms;Bacteria <prokaryotes>;Aquificae <phylum>;Aquificae <class>;Aquificales;Hydrogenothermaceae;Sulfurihydrogenibium;Sulfurihydrogenibium subterraneum;Sulfurihydrogenibium subterraneum DSM 15120
Sulfurihydrogenibium yellowstonense SS-5	GCA_000173615.1	root;cellular organisms;Bacteria <prokaryotes>;Aquificae <phylum>;Aquificae <class>;Aquificales;Hydrogenothermaceae;Sulfurihydrogenibium;Sulfurihydrogenibium yellowstonense;Sulfurihydrogenibium yellowstonense SS-5
Desulfurobacterium atlanticum	GCA_900188395.1	root;cellular organisms;Bacteria <prokaryotes>;Aquificae <phylum>;Aquificae <class>;Desulfurobacteriales;Desulfurobacteriaceae;Desulfurobacterium;Desulfurobacterium atlanticum
Desulfurobacterium indicum	GCA_001968985.1	root;cellular organisms;Bacteria <prokaryotes>;Aquificae <phylum>;Aquificae <class>;Desulfurobacteriales;Desulfurobacteriaceae;Desulfurobacterium;Desulfurobacterium indicum
Desulfurobacterium thermolithotrophum DSM 11699	GCA_000191045.1	root;cellular organisms;Bacteria <prokaryotes>;Aquificae <phylum>;Aquificae <class>;Desulfurobacteriales;Desulfurobacteriaceae;Desulfurobacterium;Desulfurobacterium thermolithotrophum;Desulfurobacterium thermolithotrophum DSM 11699
Thermovibrio ammonificans HB-1	GCA_000185805.1	root;cellular organisms;Bacteria <prokaryotes>;Aquificae <phylum>;Aquificae <class>;Desulfurobacteriales;Desulfurobacteriaceae;Thermovibrio;Thermovibrio ammonificans;Thermovibrio ammonificans HB-1
Aliifodinibius roseus	GCA_900129315.1	root;cellular organisms;Bacteria <prokaryotes>;Balneolaeota;Balneolia;Balneolales;Balneolaceae;Aliifodinibius;Aliifodinibius roseus
Balneola vulgaris DSM 17893	GCA_000375465.1	root;cellular organisms;Bacteria <prokaryotes>;Balneolaeota;Balneolia;Balneolales;Balneolaceae;Balneola;Balneola vulgaris;Balneola vulgaris DSM 17893
Gracilimonas tropica DSM 19535	GCA_000375425.1	root;cellular organisms;Bacteria <prokaryotes>;Balneolaeota;Balneolia;Balneolales;Balneolaceae;Gracilimonas;Gracilimonas tropica;Gracilimonas tropica DSM 19535
Rhodohalobacter halophilus	GCA_001715195.1	root;cellular organisms;Bacteria <prokaryotes>;Balneolaeota;Balneolia;Balneolales;Balneolaceae;Rhodohalobacter;Rhodohalobacter halophilus
Caldisericum exile AZM16c01	GCA_000284335.1	root;cellular organisms;Bacteria <prokaryotes>;Caldiserica;Caldisericia;Caldisericales;Caldisericaceae;Caldisericum;Caldisericum exile;Caldisericum exile AZM16c01
Caldithrix abyssi DSM 13497	GCA_001886815.1	root;cellular organisms;Bacteria <prokaryotes>;Calditrichaeota;Calditrichae;Calditrichales;Calditrichaceae;Caldithrix;Caldithrix abyssi;Caldithrix abyssi DSM 13497
Chrysiogenes arsenatis DSM 11915	GCA_000469585.1	root;cellular organisms;Bacteria <prokaryotes>;Chrysiogenetes <phylum>;Chrysiogenetes <class>;Chrysiogenales;Chrysiogenaceae;Chrysiogenes;Chrysiogenes arsenatis;Chrysiogenes arsenatis DSM 11915
Desulfurispirillum indicum S5	GCA_000177635.2	root;cellular organisms;Bacteria <prokaryotes>;Chrysiogenetes <phylum>;Chrysiogenetes <class>;Chrysiogenales;Chrysiogenaceae;Desulfurispirillum;Desulfurispirillum indicum;Desulfurispirillum indicum S5
Calditerrivibrio nitroreducens DSM 19672	GCA_000183405.1	root;cellular organisms;Bacteria <prokaryotes>;Deferribacteres <phylum>;Deferribacteres <class>;Deferribacterales;Deferribacteraceae;Calditerrivibrio;Calditerrivibrio nitroreducens;Calditerrivibrio nitroreducens DSM 19672
Deferribacter desulfuricans SSM1	GCA_000010985.1	root;cellular organisms;Bacteria <prokaryotes>;Deferribacteres <phylum>;Deferribacteres <class>;Deferribacterales;Deferribacteraceae;Deferribacter;Deferribacter desulfuricans;Deferribacter desulfuricans SSM1
Denitrovibrio acetiphilus DSM 12809	GCA_000025725.1	root;cellular organisms;Bacteria <prokaryotes>;Deferribacteres <phylum>;Deferribacteres <class>;Deferribacterales;Deferribacteraceae;Denitrovibrio;Denitrovibrio acetiphilus;Denitrovibrio acetiphilus DSM 12809
Flexistipes sinusarabici DSM 4947	GCA_000218625.1	root;cellular organisms;Bacteria <prokaryotes>;Deferribacteres <phylum>;Deferribacteres <class>;Deferribacterales;Deferribacteraceae;Flexistipes;Flexistipes sinusarabici;Flexistipes sinusarabici DSM 4947
Mucispirillum schaedleri ASF457	GCA_000487995.1	root;cellular organisms;Bacteria <prokaryotes>;Deferribacteres <phylum>;Deferribacteres <class>;Deferribacterales;Deferribacteraceae;Mucispirillum;Mucispirillum schaedleri;Mucispirillum schaedleri ASF457
Dictyoglomus thermophilum H-6-12	GCA_000020965.1	root;cellular organisms;Bacteria <prokaryotes>;Dictyoglomi <phylum>;Dictyoglomia;Dictyoglomales;Dictyoglomaceae;Dictyoglomus;Dictyoglomus thermophilum;Dictyoglomus thermophilum H-6-12
Dictyoglomus turgidum DSM 6724	GCA_000021645.1	root;cellular organisms;Bacteria <prokaryotes>;Dictyoglomi <phylum>;Dictyoglomia;Dictyoglomales;Dictyoglomaceae;Dictyoglomus;Dictyoglomus turgidum;Dictyoglomus turgidum DSM 6724
Elusimicrobium minutum Pei191	GCA_000020145.1	root;cellular organisms;Bacteria <prokaryotes>;Elusimicrobia <phylum>;Elusimicrobia <class>;Elusimicrobiales;Elusimicrobiaceae;Elusimicrobium;Elusimicrobium minutum;Elusimicrobium minutum Pei191
Endomicrobium proavitum	GCA_001027545.1	root;cellular organisms;Bacteria <prokaryotes>;Elusimicrobia <phylum>;Endomicrobia;Endomicrobiales;Endomicrobiaceae;Endomicrobium;Endomicrobium proavitum
uncultured Termite group 1 bacterium phylotype Rs-D17	GCA_000146025.1	root;cellular organisms;Bacteria <prokaryotes>;Elusimicrobia <phylum>;environmental samples <candidate division Termite group 1>;uncultured Termite group 1 bacterium;uncultured Termite group 1 bacterium phylotype Rs-D17
Rhodothermus marinus DSM 4252	GCA_000024845.1	root;cellular organisms;Bacteria <prokaryotes>;FCB group;Bacteroidetes/Chlorobi group;Bacteroidetes <phylum>;Bacteroidetes Order II. Incertae sedis;Rhodothermaceae;Rhodothermus;Rhodothermus marinus;Rhodothermus marinus DSM 4252
Rhodothermus profundi	GCA_900142415.1	root;cellular organisms;Bacteria <prokaryotes>;FCB group;Bacteroidetes/Chlorobi group;Bacteroidetes <phylum>;Bacteroidetes Order II. Incertae sedis;Rhodothermaceae;Rhodothermus;Rhodothermus profundi
Salinibacter ruber DSM 13855	GCA_000013045.1	root;cellular organisms;Bacteria <prokaryotes>;FCB group;Bacteroidetes/Chlorobi group;Bacteroidetes <phylum>;Bacteroidetes Order II. Incertae sedis;Rhodothermaceae;Salinibacter;Salinibacter ruber;Salinibacter ruber DSM 13855
Salisaeta longa DSM 21114	GCA_000419585.1	root;cellular organisms;Bacteria <prokaryotes>;FCB group;Bacteroidetes/Chlorobi group;Bacteroidetes <phylum>;Bacteroidetes Order II. Incertae sedis;Rhodothermaceae;Salisaeta;Salisaeta longa;Salisaeta longa DSM 21114
Anaerorhabdus furcosa	GCA_900167375.1	root;cellular organisms;Bacteria <prokaryotes>;FCB group;Bacteroidetes/Chlorobi group;Bacteroidetes <phylum>;Bacteroidia;Bacteroidales;Bacteroidaceae;Anaerorhabdus;Anaerorhabdus furcosa
Bacteroides barnesiae DSM 18169 = JCM 13652	GCA_000374585.1	root;cellular organisms;Bacteria <prokaryotes>;FCB group;Bacteroidetes/Chlorobi group;Bacteroidetes <phylum>;Bacteroidia;Bacteroidales;Bacteroidaceae;Bacteroides <genus>;Bacteroides barnesiae;Bacteroides barnesiae DSM 18169 = JCM 13652
Bacteroides caccae	GCA_002222615.2	root;cellular organisms;Bacteria <prokaryotes>;FCB group;Bacteroidetes/Chlorobi group;Bacteroidetes <phylum>;Bacteroidia;Bacteroidales;Bacteroidaceae;Bacteroides <genus>;Bacteroides caccae
Bacteroides cellulosilyticus	GCA_001318345.1	root;cellular organisms;Bacteria <prokaryotes>;FCB group;Bacteroidetes/Chlorobi group;Bacteroidetes <phylum>;Bacteroidia;Bacteroidales;Bacteroidaceae;Bacteroides <genus>;Bacteroides cellulosilyticus
Bacteroides coprocola DSM 17136	GCA_000154845.1	root;cellular organisms;Bacteria <prokaryotes>;FCB group;Bacteroidetes/Chlorobi group;Bacteroidetes <phylum>;Bacteroidia;Bacteroidales;Bacteroidaceae;Bacteroides <genus>;Bacteroides coprocola;Bacteroides coprocola DSM 17136
Bacteroides coprophilus DSM 18228 = JCM 13818	GCA_000157915.1	root;cellular organisms;Bacteria <prokaryotes>;FCB group;Bacteroidetes/Chlorobi group;Bacteroidetes <phylum>;Bacteroidia;Bacteroidales;Bacteroidaceae;Bacteroides <genus>;Bacteroides coprophilus;Bacteroides coprophilus DSM 18228 = JCM 13818
Bacteroides coprosuis DSM 18011	GCA_000212915.1	root;cellular organisms;Bacteria <prokaryotes>;FCB group;Bacteroidetes/Chlorobi group;Bacteroidetes <phylum>;Bacteroidia;Bacteroidales;Bacteroidaceae;Bacteroides <genus>;Bacteroides coprosuis;Bacteroides coprosuis DSM 18011
Bacteroides faecichinchillae JCM 17102	GCA_000614145.1	root;cellular organisms;Bacteria <prokaryotes>;FCB group;Bacteroidetes/Chlorobi group;Bacteroidetes <phylum>;Bacteroidia;Bacteroidales;Bacteroidaceae;Bacteroides <genus>;Bacteroides faecichinchillae;Bacteroides faecichinchillae JCM 17102
Bacteroides fluxus YIT 12057	GCA_000195635.1	root;cellular organisms;Bacteria <prokaryotes>;FCB group;Bacteroidetes/Chlorobi group;Bacteroidetes <phylum>;Bacteroidia;Bacteroidales;Bacteroidaceae;Bacteroides <genus>;Bacteroides fluxus;Bacteroides fluxus YIT 12057
Bacteroides fragilis YCH46	GCA_000009925.1	root;cellular organisms;Bacteria <prokaryotes>;FCB group;Bacteroidetes/Chlorobi group;Bacteroidetes <phylum>;Bacteroidia;Bacteroidales;Bacteroidaceae;Bacteroides <genus>;Bacteroides fragilis;Bacteroides fragilis YCH46
Bacteroides graminisolvens DSM 19988 = JCM 15093	GCA_000428125.1	root;cellular organisms;Bacteria <prokaryotes>;FCB group;Bacteroidetes/Chlorobi group;Bacteroidetes <phylum>;Bacteroidia;Bacteroidales;Bacteroidaceae;Bacteroides <genus>;Bacteroides graminisolvens;Bacteroides graminisolvens DSM 19988 = JCM 15093
Bacteroides ihuae	GCA_900104585.1	root;cellular organisms;Bacteria <prokaryotes>;FCB group;Bacteroidetes/Chlorobi group;Bacteroidetes <phylum>;Bacteroidia;Bacteroidales;Bacteroidaceae;Bacteroides <genus>;Bacteroides ihuae
Bacteroides luti	GCA_900128905.1	root;cellular organisms;Bacteria <prokaryotes>;FCB group;Bacteroidetes/Chlorobi group;Bacteroidetes <phylum>;Bacteroidia;Bacteroidales;Bacteroidaceae;Bacteroides <genus>;Bacteroides luti
Bacteroides neonati	GCA_000499785.1	root;cellular organisms;Bacteria <prokaryotes>;FCB group;Bacteroidetes/Chlorobi group;Bacteroidetes <phylum>;Bacteroidia;Bacteroidales;Bacteroidaceae;Bacteroides <genus>;Bacteroides neonati
Bacteroides nordii CL02T12C05	GCA_000273175.1	root;cellular organisms;Bacteria <prokaryotes>;FCB group;Bacteroidetes/Chlorobi group;Bacteroidetes <phylum>;Bacteroidia;Bacteroidales;Bacteroidaceae;Bacteroides <genus>;Bacteroides nordii;Bacteroides nordii CL02T12C05
Bacteroides ovatus	GCA_001314995.1	root;cellular organisms;Bacteria <prokaryotes>;FCB group;Bacteroidetes/Chlorobi group;Bacteroidetes <phylum>;Bacteroidia;Bacteroidales;Bacteroidaceae;Bacteroides <genus>;Bacteroides ovatus
Bacteroides paurosaccharolyticus JCM 15092	GCA_000613805.1	root;cellular organisms;Bacteria <prokaryotes>;FCB group;Bacteroidetes/Chlorobi group;Bacteroidetes <phylum>;Bacteroidia;Bacteroidales;Bacteroidaceae;Bacteroides <genus>;Bacteroides paurosaccharolyticus;Bacteroides paurosaccharolyticus JCM 15092
Bacteroides plebeius DSM 17135	GCA_000187895.1	root;cellular organisms;Bacteria <prokaryotes>;FCB group;Bacteroidetes/Chlorobi group;Bacteroidetes <phylum>;Bacteroidia;Bacteroidales;Bacteroidaceae;Bacteroides <genus>;Bacteroides plebeius;Bacteroides plebeius DSM 17135
Bacteroides propionicifaciens DSM 19291 = JCM 14649	GCA_000375405.1	root;cellular organisms;Bacteria <prokaryotes>;FCB group;Bacteroidetes/Chlorobi group;Bacteroidetes <phylum>;Bacteroidia;Bacteroidales;Bacteroidaceae;Bacteroides <genus>;Bacteroides propionicifaciens;Bacteroides propionicifaciens DSM 19291 = JCM 14649
Bacteroides pyogenes JCM 10003	GCA_000511775.1	root;cellular organisms;Bacteria <prokaryotes>;FCB group;Bacteroidetes/Chlorobi group;Bacteroidetes <phylum>;Bacteroidia;Bacteroidales;Bacteroidaceae;Bacteroides <genus>;Bacteroides pyogenes;Bacteroides pyogenes JCM 10003
Bacteroides reticulotermitis JCM 10512	GCA_000517545.1	root;cellular organisms;Bacteria <prokaryotes>;FCB group;Bacteroidetes/Chlorobi group;Bacteroidetes <phylum>;Bacteroidia;Bacteroidales;Bacteroidaceae;Bacteroides <genus>;Bacteroides reticulotermitis;Bacteroides reticulotermitis JCM 10512
Bacteroides salanitronis DSM 18170	GCA_000190575.1	root;cellular organisms;Bacteria <prokaryotes>;FCB group;Bacteroidetes/Chlorobi group;Bacteroidetes <phylum>;Bacteroidia;Bacteroidales;Bacteroidaceae;Bacteroides <genus>;Bacteroides salanitronis;Bacteroides salanitronis DSM 18170
Bacteroides salyersiae WAL 10018 = DSM 18765 = JCM 12988	GCA_000381365.1	root;cellular organisms;Bacteria <prokaryotes>;FCB group;Bacteroidetes/Chlorobi group;Bacteroidetes <phylum>;Bacteroidia;Bacteroidales;Bacteroidaceae;Bacteroides <genus>;Bacteroides salyersiae;Bacteroides salyersiae WAL 10018 = DSM 18765 = JCM 12988
Bacteroides stercoris ATCC 43183	GCA_000154525.1	root;cellular organisms;Bacteria <prokaryotes>;FCB group;Bacteroidetes/Chlorobi group;Bacteroidetes <phylum>;Bacteroidia;Bacteroidales;Bacteroidaceae;Bacteroides <genus>;Bacteroides stercoris;Bacteroides stercoris ATCC 43183
Bacteroides thetaiotaomicron VPI-5482	GCA_000011065.1	root;cellular organisms;Bacteria <prokaryotes>;FCB group;Bacteroidetes/Chlorobi group;Bacteroidetes <phylum>;Bacteroidia;Bacteroidales;Bacteroidaceae;Bacteroides <genus>;Bacteroides thetaiotaomicron;Bacteroides thetaiotaomicron VPI-5482
Bacteroides uniformis ATCC 8492	GCA_000154205.1	root;cellular organisms;Bacteria <prokaryotes>;FCB group;Bacteroidetes/Chlorobi group;Bacteroidetes <phylum>;Bacteroidia;Bacteroidales;Bacteroidaceae;Bacteroides <genus>;Bacteroides uniformis;Bacteroides uniformis ATCC 8492
Bacteroides vulgatus ATCC 8482	GCA_000012825.1	root;cellular organisms;Bacteria <prokaryotes>;FCB group;Bacteroidetes/Chlorobi group;Bacteroidetes <phylum>;Bacteroidia;Bacteroidales;Bacteroidaceae;Bacteroides <genus>;Bacteroides vulgatus;Bacteroides vulgatus ATCC 8482
Mediterranea massiliensis	GCA_900128475.1	root;cellular organisms;Bacteria <prokaryotes>;FCB group;Bacteroidetes/Chlorobi group;Bacteroidetes <phylum>;Bacteroidia;Bacteroidales;Bacteroidaceae;Mediterranea;Mediterranea massiliensis
Barnesiella intestinihominis YIT 11860	GCA_000296465.1	root;cellular organisms;Bacteria <prokaryotes>;FCB group;Bacteroidetes/Chlorobi group;Bacteroidetes <phylum>;Bacteroidia;Bacteroidales;Barnesiellaceae;Barnesiella;Barnesiella intestinihominis;Barnesiella intestinihominis YIT 11860
Barnesiella viscericola DSM 18177	GCA_000512915.1	root;cellular organisms;Bacteria <prokaryotes>;FCB group;Bacteroidetes/Chlorobi group;Bacteroidetes <phylum>;Bacteroidia;Bacteroidales;Barnesiellaceae;Barnesiella;Barnesiella viscericola;Barnesiella viscericola DSM 18177
Coprobacter fastidiosus NSB1	GCA_000473955.1	root;cellular organisms;Bacteria <prokaryotes>;FCB group;Bacteroidetes/Chlorobi group;Bacteroidetes <phylum>;Bacteroidia;Bacteroidales;Barnesiellaceae;Coprobacter;Coprobacter fastidiosus;Coprobacter fastidiosus NSB1
Coprobacter secundus	GCA_000803105.1	root;cellular organisms;Bacteria <prokaryotes>;FCB group;Bacteroidetes/Chlorobi group;Bacteroidetes <phylum>;Bacteroidia;Bacteroidales;Barnesiellaceae;Coprobacter;Coprobacter secundus
Dysgonomonas capnocytophagoides DSM 22835	GCA_000426485.1	root;cellular organisms;Bacteria <prokaryotes>;FCB group;Bacteroidetes/Chlorobi group;Bacteroidetes <phylum>;Bacteroidia;Bacteroidales;Dysgonamonadaceae;Dysgonomonas;Dysgonomonas capnocytophagoides;Dysgonomonas capnocytophagoides DSM 22835
Dysgonomonas gadei ATCC BAA-286	GCA_000213555.1	root;cellular organisms;Bacteria <prokaryotes>;FCB group;Bacteroidetes/Chlorobi group;Bacteroidetes <phylum>;Bacteroidia;Bacteroidales;Dysgonamonadaceae;Dysgonomonas;Dysgonomonas gadei;Dysgonomonas gadei ATCC BAA-286
Dysgonomonas macrotermitis	GCA_900128985.1	root;cellular organisms;Bacteria <prokaryotes>;FCB group;Bacteroidetes/Chlorobi group;Bacteroidetes <phylum>;Bacteroidia;Bacteroidales;Dysgonamonadaceae;Dysgonomonas;Dysgonomonas macrotermitis
Dysgonomonas mossii DSM 22836	GCA_000213575.1	root;cellular organisms;Bacteria <prokaryotes>;FCB group;Bacteroidetes/Chlorobi group;Bacteroidetes <phylum>;Bacteroidia;Bacteroidales;Dysgonamonadaceae;Dysgonomonas;Dysgonomonas mossii;Dysgonomonas mossii DSM 22836
Proteiniphilum saccharofermentans	GCA_900095135.1	root;cellular organisms;Bacteria <prokaryotes>;FCB group;Bacteroidetes/Chlorobi group;Bacteroidetes <phylum>;Bacteroidia;Bacteroidales;Dysgonamonadaceae;Proteiniphilum;Proteiniphilum saccharofermentans
Lentimicrobium saccharophilum	GCA_001192835.1	root;cellular organisms;Bacteria <prokaryotes>;FCB group;Bacteroidetes/Chlorobi group;Bacteroidetes <phylum>;Bacteroidia;Bacteroidales;Lentimicrobiaceae;Lentimicrobium;Lentimicrobium saccharophilum
Muribaculum intestinale	GCA_002201515.1	root;cellular organisms;Bacteria <prokaryotes>;FCB group;Bacteroidetes/Chlorobi group;Bacteroidetes <phylum>;Bacteroidia;Bacteroidales;Muribaculaceae;Muribaculum;Muribaculum intestinale
Butyricimonas synergistica DSM 23225	GCA_000379665.1	root;cellular organisms;Bacteria <prokaryotes>;FCB group;Bacteroidetes/Chlorobi group;Bacteroidetes <phylum>;Bacteroidia;Bacteroidales;Odoribacteraceae;Butyricimonas;Butyricimonas synergistica;Butyricimonas synergistica DSM 23225
Culturomica massiliensis	GCA_900091655.1	root;cellular organisms;Bacteria <prokaryotes>;FCB group;Bacteroidetes/Chlorobi group;Bacteroidetes <phylum>;Bacteroidia;Bacteroidales;Odoribacteraceae;Culturomica;Culturomica massiliensis
Odoribacter laneus YIT 12061	GCA_000243215.1	root;cellular organisms;Bacteria <prokaryotes>;FCB group;Bacteroidetes/Chlorobi group;Bacteroidetes <phylum>;Bacteroidia;Bacteroidales;Odoribacteraceae;Odoribacter;Odoribacter laneus;Odoribacter laneus YIT 12061
Odoribacter splanchnicus DSM 20712	GCA_000190535.1	root;cellular organisms;Bacteria <prokaryotes>;FCB group;Bacteroidetes/Chlorobi group;Bacteroidetes <phylum>;Bacteroidia;Bacteroidales;Odoribacteraceae;Odoribacter;Odoribacter splanchnicus;Odoribacter splanchnicus DSM 20712
Paludibacter jiangxiensis	GCA_001618385.1	root;cellular organisms;Bacteria <prokaryotes>;FCB group;Bacteroidetes/Chlorobi group;Bacteroidetes <phylum>;Bacteroidia;Bacteroidales;Paludibacteraceae;Paludibacter;Paludibacter jiangxiensis
Paludibacter propionicigenes WB4	GCA_000183135.1	root;cellular organisms;Bacteria <prokaryotes>;FCB group;Bacteroidetes/Chlorobi group;Bacteroidetes <phylum>;Bacteroidia;Bacteroidales;Paludibacteraceae;Paludibacter;Paludibacter propionicigenes;Paludibacter propionicigenes WB4
Lascolabacillus massiliensis	GCA_001282625.1	root;cellular organisms;Bacteria <prokaryotes>;FCB group;Bacteroidetes/Chlorobi group;Bacteroidetes <phylum>;Bacteroidia;Bacteroidales;Porphyromonadaceae;Lascolabacillus;Lascolabacillus massiliensis
Petrimonas mucosa	GCA_900095795.1	root;cellular organisms;Bacteria <prokaryotes>;FCB group;Bacteroidetes/Chlorobi group;Bacteroidetes <phylum>;Bacteroidia;Bacteroidales;Porphyromonadaceae;Petrimonas;Petrimonas mucosa
Porphyromonas asaccharolytica DSM 20707	GCA_000212375.1	root;cellular organisms;Bacteria <prokaryotes>;FCB group;Bacteroidetes/Chlorobi group;Bacteroidetes <phylum>;Bacteroidia;Bacteroidales;Porphyromonadaceae;Porphyromonas;Porphyromonas asaccharolytica;Porphyromonas asaccharolytica DSM 20707
Porphyromonas bennonis DSM 23058 = JCM 16335	GCA_000375645.1	root;cellular organisms;Bacteria <prokaryotes>;FCB group;Bacteroidetes/Chlorobi group;Bacteroidetes <phylum>;Bacteroidia;Bacteroidales;Porphyromonadaceae;Porphyromonas;Porphyromonas bennonis;Porphyromonas bennonis DSM 23058 = JCM 16335
Porphyromonas cangingivalis JCM 15983	GCA_000614355.1	root;cellular organisms;Bacteria <prokaryotes>;FCB group;Bacteroidetes/Chlorobi group;Bacteroidetes <phylum>;Bacteroidia;Bacteroidales;Porphyromonadaceae;Porphyromonas;Porphyromonas cangingivalis;Porphyromonas cangingivalis JCM 15983
Porphyromonas catoniae ATCC 51270	GCA_000565015.1	root;cellular organisms;Bacteria <prokaryotes>;FCB group;Bacteroidetes/Chlorobi group;Bacteroidetes <phylum>;Bacteroidia;Bacteroidales;Porphyromonadaceae;Porphyromonas;Porphyromonas catoniae;Porphyromonas catoniae ATCC 51270
Porphyromonas circumdentaria	GCA_900167105.1	root;cellular organisms;Bacteria <prokaryotes>;FCB group;Bacteroidetes/Chlorobi group;Bacteroidetes <phylum>;Bacteroidia;Bacteroidales;Porphyromonadaceae;Porphyromonas;Porphyromonas circumdentaria
Porphyromonas crevioricanis	GCA_900167225.1	root;cellular organisms;Bacteria <prokaryotes>;FCB group;Bacteroidetes/Chlorobi group;Bacteroidetes <phylum>;Bacteroidia;Bacteroidales;Porphyromonadaceae;Porphyromonas;Porphyromonas crevioricanis
Porphyromonas endodontalis ATCC 35406	GCA_000174815.1	root;cellular organisms;Bacteria <prokaryotes>;FCB group;Bacteroidetes/Chlorobi group;Bacteroidetes <phylum>;Bacteroidia;Bacteroidales;Porphyromonadaceae;Porphyromonas;Porphyromonas endodontalis;Porphyromonas endodontalis ATCC 35406
Porphyromonas gingivalis ATCC 33277	GCA_000010505.1	root;cellular organisms;Bacteria <prokaryotes>;FCB group;Bacteroidetes/Chlorobi group;Bacteroidetes <phylum>;Bacteroidia;Bacteroidales;Porphyromonadaceae;Porphyromonas;Porphyromonas gingivalis;Porphyromonas gingivalis ATCC 33277
Porphyromonas gingivicanis JCM 15907	GCA_000614585.1	root;cellular organisms;Bacteria <prokaryotes>;FCB group;Bacteroidetes/Chlorobi group;Bacteroidetes <phylum>;Bacteroidia;Bacteroidales;Porphyromonadaceae;Porphyromonas;Porphyromonas gingivicanis;Porphyromonas gingivicanis JCM 15907
Porphyromonas levii DSM 23370	GCA_000379925.1	root;cellular organisms;Bacteria <prokaryotes>;FCB group;Bacteroidetes/Chlorobi group;Bacteroidetes <phylum>;Bacteroidia;Bacteroidales;Porphyromonadaceae;Porphyromonas;Porphyromonas levii;Porphyromonas levii DSM 23370
Porphyromonas macacae DSM 20710 = JCM 13914	GCA_000379945.1	root;cellular organisms;Bacteria <prokaryotes>;FCB group;Bacteroidetes/Chlorobi group;Bacteroidetes <phylum>;Bacteroidia;Bacteroidales;Porphyromonadaceae;Porphyromonas;Porphyromonas macacae;Porphyromonas macacae DSM 20710 = JCM 13914
Porphyromonas somerae	GCA_001553215.1	root;cellular organisms;Bacteria <prokaryotes>;FCB group;Bacteroidetes/Chlorobi group;Bacteroidetes <phylum>;Bacteroidia;Bacteroidales;Porphyromonadaceae;Porphyromonas;Porphyromonas somerae
Porphyromonas somerae DSM 23386	GCA_000372405.1	root;cellular organisms;Bacteria <prokaryotes>;FCB group;Bacteroidetes/Chlorobi group;Bacteroidetes <phylum>;Bacteroidia;Bacteroidales;Porphyromonadaceae;Porphyromonas;Porphyromonas somerae;Porphyromonas somerae DSM 23386
Sanguibacteroides justesenii	GCA_000832075.1	root;cellular organisms;Bacteria <prokaryotes>;FCB group;Bacteroidetes/Chlorobi group;Bacteroidetes <phylum>;Bacteroidia;Bacteroidales;Porphyromonadaceae;Sanguibacteroides;Sanguibacteroides justesenii
Alloprevotella rava F0323	GCA_000234115.1	root;cellular organisms;Bacteria <prokaryotes>;FCB group;Bacteroidetes/Chlorobi group;Bacteroidetes <phylum>;Bacteroidia;Bacteroidales;Prevotellaceae;Alloprevotella;Alloprevotella rava;Alloprevotella rava F0323
Alloprevotella tannerae ATCC 51259	GCA_000159995.1	root;cellular organisms;Bacteria <prokaryotes>;FCB group;Bacteroidetes/Chlorobi group;Bacteroidetes <phylum>;Bacteroidia;Bacteroidales;Prevotellaceae;Alloprevotella;Alloprevotella tannerae;Alloprevotella tannerae ATCC 51259
Paraprevotella xylaniphila YIT 11841	GCA_000205165.1	root;cellular organisms;Bacteria <prokaryotes>;FCB group;Bacteroidetes/Chlorobi group;Bacteroidetes <phylum>;Bacteroidia;Bacteroidales;Prevotellaceae;Paraprevotella;Paraprevotella xylaniphila;Paraprevotella xylaniphila YIT 11841
Prevotella aff. ruminicola Tc2-24	GCA_900110895.1	root;cellular organisms;Bacteria <prokaryotes>;FCB group;Bacteroidetes/Chlorobi group;Bacteroidetes <phylum>;Bacteroidia;Bacteroidales;Prevotellaceae;Prevotella;Prevotella aff. ruminicola Tc2-24
Prevotella albensis DSM 11370 = JCM 12258	GCA_000426565.1	root;cellular organisms;Bacteria <prokaryotes>;FCB group;Bacteroidetes/Chlorobi group;Bacteroidetes <phylum>;Bacteroidia;Bacteroidales;Prevotellaceae;Prevotella;Prevotella albensis;Prevotella albensis DSM 11370 = JCM 12258
Prevotella amnii DSM 23384 = JCM 14753	GCA_000378745.1	root;cellular organisms;Bacteria <prokaryotes>;FCB group;Bacteroidetes/Chlorobi group;Bacteroidetes <phylum>;Bacteroidia;Bacteroidales;Prevotellaceae;Prevotella;Prevotella amnii;Prevotella amnii DSM 23384 = JCM 14753
Prevotella aurantiaca JCM 15754	GCA_000614025.1	root;cellular organisms;Bacteria <prokaryotes>;FCB group;Bacteroidetes/Chlorobi group;Bacteroidetes <phylum>;Bacteroidia;Bacteroidales;Prevotellaceae;Prevotella;Prevotella aurantiaca;Prevotella aurantiaca JCM 15754
Prevotella baroniae DSM 16972 = JCM 13447	GCA_000426585.1	root;cellular organisms;Bacteria <prokaryotes>;FCB group;Bacteroidetes/Chlorobi group;Bacteroidetes <phylum>;Bacteroidia;Bacteroidales;Prevotellaceae;Prevotella;Prevotella baroniae;Prevotella baroniae DSM 16972 = JCM 13447
Prevotella bergensis DSM 17361	GCA_000160535.1	root;cellular organisms;Bacteria <prokaryotes>;FCB group;Bacteroidetes/Chlorobi group;Bacteroidetes <phylum>;Bacteroidia;Bacteroidales;Prevotellaceae;Prevotella;Prevotella bergensis;Prevotella bergensis DSM 17361
Prevotella bivia DSM 20514	GCA_000262545.1	root;cellular organisms;Bacteria <prokaryotes>;FCB group;Bacteroidetes/Chlorobi group;Bacteroidetes <phylum>;Bacteroidia;Bacteroidales;Prevotellaceae;Prevotella;Prevotella bivia;Prevotella bivia DSM 20514
Prevotella brevis ATCC 19188	GCA_000621725.1	root;cellular organisms;Bacteria <prokaryotes>;FCB group;Bacteroidetes/Chlorobi group;Bacteroidetes <phylum>;Bacteroidia;Bacteroidales;Prevotellaceae;Prevotella;Prevotella brevis;Prevotella brevis ATCC 19188
Prevotella bryantii B14	GCA_000179055.1	root;cellular organisms;Bacteria <prokaryotes>;FCB group;Bacteroidetes/Chlorobi group;Bacteroidetes <phylum>;Bacteroidia;Bacteroidales;Prevotellaceae;Prevotella;Prevotella bryantii;Prevotella bryantii B14
Prevotella buccae ATCC 33574	GCA_000184945.1	root;cellular organisms;Bacteria <prokaryotes>;FCB group;Bacteroidetes/Chlorobi group;Bacteroidetes <phylum>;Bacteroidia;Bacteroidales;Prevotellaceae;Prevotella;Prevotella buccae;Prevotella buccae ATCC 33574
Prevotella buccalis ATCC 35310	GCA_000177075.1	root;cellular organisms;Bacteria <prokaryotes>;FCB group;Bacteroidetes/Chlorobi group;Bacteroidetes <phylum>;Bacteroidia;Bacteroidales;Prevotellaceae;Prevotella;Prevotella buccalis;Prevotella buccalis ATCC 35310
Prevotella copri DSM 18205	GCA_000157935.1	root;cellular organisms;Bacteria <prokaryotes>;FCB group;Bacteroidetes/Chlorobi group;Bacteroidetes <phylum>;Bacteroidia;Bacteroidales;Prevotellaceae;Prevotella;Prevotella copri;Prevotella copri DSM 18205
Prevotella corporis DSM 18810 = JCM 8529	GCA_000430525.1	root;cellular organisms;Bacteria <prokaryotes>;FCB group;Bacteroidetes/Chlorobi group;Bacteroidetes <phylum>;Bacteroidia;Bacteroidales;Prevotellaceae;Prevotella;Prevotella corporis;Prevotella corporis DSM 18810 = JCM 8529
Prevotella dentalis DSM 3688	GCA_000220215.1	root;cellular organisms;Bacteria <prokaryotes>;FCB group;Bacteroidetes/Chlorobi group;Bacteroidetes <phylum>;Bacteroidia;Bacteroidales;Prevotellaceae;Prevotella;Prevotella dentalis;Prevotella dentalis DSM 3688
Prevotella dentasini JCM 15908	GCA_000614065.1	root;cellular organisms;Bacteria <prokaryotes>;FCB group;Bacteroidetes/Chlorobi group;Bacteroidetes <phylum>;Bacteroidia;Bacteroidales;Prevotellaceae;Prevotella;Prevotella dentasini;Prevotella dentasini JCM 15908
Prevotella denticola F0289	GCA_000193395.1	root;cellular organisms;Bacteria <prokaryotes>;FCB group;Bacteroidetes/Chlorobi group;Bacteroidetes <phylum>;Bacteroidia;Bacteroidales;Prevotellaceae;Prevotella;Prevotella denticola;Prevotella denticola F0289
Prevotella disiens JCM 6334 = ATCC 29426	GCA_000613345.1	root;cellular organisms;Bacteria <prokaryotes>;FCB group;Bacteroidetes/Chlorobi group;Bacteroidetes <phylum>;Bacteroidia;Bacteroidales;Prevotellaceae;Prevotella;Prevotella disiens;Prevotella disiens JCM 6334 = ATCC 29426
Prevotella enoeca	GCA_001444445.1	root;cellular organisms;Bacteria <prokaryotes>;FCB group;Bacteroidetes/Chlorobi group;Bacteroidetes <phylum>;Bacteroidia;Bacteroidales;Prevotellaceae;Prevotella;Prevotella enoeca
Prevotella falsenii DSM 22864 = JCM 15124	GCA_000613945.1	root;cellular organisms;Bacteria <prokaryotes>;FCB group;Bacteroidetes/Chlorobi group;Bacteroidetes <phylum>;Bacteroidia;Bacteroidales;Prevotellaceae;Prevotella;Prevotella falsenii;Prevotella falsenii DSM 22864 = JCM 15124
Prevotella fusca JCM 17724	GCA_001262015.1	root;cellular organisms;Bacteria <prokaryotes>;FCB group;Bacteroidetes/Chlorobi group;Bacteroidetes <phylum>;Bacteroidia;Bacteroidales;Prevotellaceae;Prevotella;Prevotella fusca;Prevotella fusca JCM 17724
Prevotella histicola JCM 15637 = DNF00424	GCA_000613925.1	root;cellular organisms;Bacteria <prokaryotes>;FCB group;Bacteroidetes/Chlorobi group;Bacteroidetes <phylum>;Bacteroidia;Bacteroidales;Prevotellaceae;Prevotella;Prevotella histicola;Prevotella histicola JCM 15637 = DNF00424
Prevotella ihumii	GCA_900155655.1	root;cellular organisms;Bacteria <prokaryotes>;FCB group;Bacteroidetes/Chlorobi group;Bacteroidetes <phylum>;Bacteroidia;Bacteroidales;Prevotellaceae;Prevotella;Prevotella ihumii
Prevotella intermedia ATCC 25611 = DSM 20706	GCA_001953955.1	root;cellular organisms;Bacteria <prokaryotes>;FCB group;Bacteroidetes/Chlorobi group;Bacteroidetes <phylum>;Bacteroidia;Bacteroidales;Prevotellaceae;Prevotella;Prevotella intermedia;Prevotella intermedia ATCC 25611 = DSM 20706
Prevotella loescheii DSM 19665 = JCM 12249 = ATCC 15930	GCA_000378085.1	root;cellular organisms;Bacteria <prokaryotes>;FCB group;Bacteroidetes/Chlorobi group;Bacteroidetes <phylum>;Bacteroidia;Bacteroidales;Prevotellaceae;Prevotella;Prevotella loescheii;Prevotella loescheii DSM 19665 = JCM 12249 = ATCC 15930
Prevotella maculosa DSM 19339 = JCM 15638	GCA_000382385.1	root;cellular organisms;Bacteria <prokaryotes>;FCB group;Bacteroidetes/Chlorobi group;Bacteroidetes <phylum>;Bacteroidia;Bacteroidales;Prevotellaceae;Prevotella;Prevotella maculosa;Prevotella maculosa DSM 19339 = JCM 15638
Prevotella marshii DSM 16973 = JCM 13450	GCA_000146675.1	root;cellular organisms;Bacteria <prokaryotes>;FCB group;Bacteroidetes/Chlorobi group;Bacteroidetes <phylum>;Bacteroidia;Bacteroidales;Prevotellaceae;Prevotella;Prevotella marshii;Prevotella marshii DSM 16973 = JCM 13450
Prevotella micans DSM 21469 = JCM 16134	GCA_000614105.1	root;cellular organisms;Bacteria <prokaryotes>;FCB group;Bacteroidetes/Chlorobi group;Bacteroidetes <phylum>;Bacteroidia;Bacteroidales;Prevotellaceae;Prevotella;Prevotella micans;Prevotella micans DSM 21469 = JCM 16134
Prevotella multiformis DSM 16608	GCA_000191065.1	root;cellular organisms;Bacteria <prokaryotes>;FCB group;Bacteroidetes/Chlorobi group;Bacteroidetes <phylum>;Bacteroidia;Bacteroidales;Prevotellaceae;Prevotella;Prevotella multiformis;Prevotella multiformis DSM 16608
Prevotella multisaccharivorax DSM 17128	GCA_000218235.1	root;cellular organisms;Bacteria <prokaryotes>;FCB group;Bacteroidetes/Chlorobi group;Bacteroidetes <phylum>;Bacteroidia;Bacteroidales;Prevotellaceae;Prevotella;Prevotella multisaccharivorax;Prevotella multisaccharivorax DSM 17128
Prevotella nanceiensis DSM 19126 = JCM 15639	GCA_000379965.1	root;cellular organisms;Bacteria <prokaryotes>;FCB group;Bacteroidetes/Chlorobi group;Bacteroidetes <phylum>;Bacteroidia;Bacteroidales;Prevotellaceae;Prevotella;Prevotella nanceiensis;Prevotella nanceiensis DSM 19126 = JCM 15639
Prevotella nigrescens ATCC 33563	GCA_000220235.1	root;cellular organisms;Bacteria <prokaryotes>;FCB group;Bacteroidetes/Chlorobi group;Bacteroidetes <phylum>;Bacteroidia;Bacteroidales;Prevotellaceae;Prevotella;Prevotella nigrescens;Prevotella nigrescens ATCC 33563
Prevotella oralis ATCC 33269	GCA_000185145.2	root;cellular organisms;Bacteria <prokaryotes>;FCB group;Bacteroidetes/Chlorobi group;Bacteroidetes <phylum>;Bacteroidia;Bacteroidales;Prevotellaceae;Prevotella;Prevotella oralis;Prevotella oralis ATCC 33269
Prevotella oris DSM 18711 = JCM 12252	GCA_000613505.1	root;cellular organisms;Bacteria <prokaryotes>;FCB group;Bacteroidetes/Chlorobi group;Bacteroidetes <phylum>;Bacteroidia;Bacteroidales;Prevotellaceae;Prevotella;Prevotella oris;Prevotella oris DSM 18711 = JCM 12252
Prevotella oryzae DSM 17970	GCA_000585355.1	root;cellular organisms;Bacteria <prokaryotes>;FCB group;Bacteroidetes/Chlorobi group;Bacteroidetes <phylum>;Bacteroidia;Bacteroidales;Prevotellaceae;Prevotella;Prevotella oryzae;Prevotella oryzae DSM 17970
Prevotella oulorum JCM 14966	GCA_000613785.1	root;cellular organisms;Bacteria <prokaryotes>;FCB group;Bacteroidetes/Chlorobi group;Bacteroidetes <phylum>;Bacteroidia;Bacteroidales;Prevotellaceae;Prevotella;Prevotella oulorum;Prevotella oulorum JCM 14966
Prevotella pallens ATCC 700821	GCA_000220255.1	root;cellular organisms;Bacteria <prokaryotes>;FCB group;Bacteroidetes/Chlorobi group;Bacteroidetes <phylum>;Bacteroidia;Bacteroidales;Prevotellaceae;Prevotella;Prevotella pallens;Prevotella pallens ATCC 700821
Prevotella paludivivens DSM 17968 = JCM 13650	GCA_000373185.1	root;cellular organisms;Bacteria <prokaryotes>;FCB group;Bacteroidetes/Chlorobi group;Bacteroidetes <phylum>;Bacteroidia;Bacteroidales;Prevotellaceae;Prevotella;Prevotella paludivivens;Prevotella paludivivens DSM 17968 = JCM 13650
Prevotella ruminicola 23	GCA_000025925.1	root;cellular organisms;Bacteria <prokaryotes>;FCB group;Bacteroidetes/Chlorobi group;Bacteroidetes <phylum>;Bacteroidia;Bacteroidales;Prevotellaceae;Prevotella;Prevotella ruminicola;Prevotella ruminicola 23
Prevotella saccharolytica JCM 17484	GCA_000614205.1	root;cellular organisms;Bacteria <prokaryotes>;FCB group;Bacteroidetes/Chlorobi group;Bacteroidetes <phylum>;Bacteroidia;Bacteroidales;Prevotellaceae;Prevotella;Prevotella saccharolytica;Prevotella saccharolytica JCM 17484
Prevotella salivae DSM 15606	GCA_000185845.1	root;cellular organisms;Bacteria <prokaryotes>;FCB group;Bacteroidetes/Chlorobi group;Bacteroidetes <phylum>;Bacteroidia;Bacteroidales;Prevotellaceae;Prevotella;Prevotella salivae;Prevotella salivae DSM 15606
Prevotella scopos JCM 17725	GCA_001683355.1	root;cellular organisms;Bacteria <prokaryotes>;FCB group;Bacteroidetes/Chlorobi group;Bacteroidetes <phylum>;Bacteroidia;Bacteroidales;Prevotellaceae;Prevotella;Prevotella scopos;Prevotella scopos JCM 17725
Prevotella shahii DSM 15611 = JCM 12083	GCA_000613445.1	root;cellular organisms;Bacteria <prokaryotes>;FCB group;Bacteroidetes/Chlorobi group;Bacteroidetes <phylum>;Bacteroidia;Bacteroidales;Prevotellaceae;Prevotella;Prevotella shahii;Prevotella shahii DSM 15611 = JCM 12083
Prevotella stercorea DSM 18206	GCA_000235885.1	root;cellular organisms;Bacteria <prokaryotes>;FCB group;Bacteroidetes/Chlorobi group;Bacteroidetes <phylum>;Bacteroidia;Bacteroidales;Prevotellaceae;Prevotella;Prevotella stercorea;Prevotella stercorea DSM 18206
Prevotella timonensis 4401737 = DSM 22865 = JCM 15640	GCA_000455445.1	root;cellular organisms;Bacteria <prokaryotes>;FCB group;Bacteroidetes/Chlorobi group;Bacteroidetes <phylum>;Bacteroidia;Bacteroidales;Prevotellaceae;Prevotella;Prevotella timonensis;Prevotella timonensis 4401737 = DSM 22865 = JCM 15640
Prevotella veroralis DSM 19559 = JCM 6290	GCA_000377625.1	root;cellular organisms;Bacteria <prokaryotes>;FCB group;Bacteroidetes/Chlorobi group;Bacteroidetes <phylum>;Bacteroidia;Bacteroidales;Prevotellaceae;Prevotella;Prevotella veroralis;Prevotella veroralis DSM 19559 = JCM 6290
Prevotellamassilia timonensis	GCA_900106785.1	root;cellular organisms;Bacteria <prokaryotes>;FCB group;Bacteroidetes/Chlorobi group;Bacteroidetes <phylum>;Bacteroidia;Bacteroidales;Prevotellaceae;Prevotellamassilia;Prevotellamassilia timonensis
Alistipes finegoldii DSM 17242	GCA_000265365.1	root;cellular organisms;Bacteria <prokaryotes>;FCB group;Bacteroidetes/Chlorobi group;Bacteroidetes <phylum>;Bacteroidia;Bacteroidales;Rikenellaceae;Alistipes;Alistipes finegoldii;Alistipes finegoldii DSM 17242
Alistipes ihumii AP11	GCA_000321205.1	root;cellular organisms;Bacteria <prokaryotes>;FCB group;Bacteroidetes/Chlorobi group;Bacteroidetes <phylum>;Bacteroidia;Bacteroidales;Rikenellaceae;Alistipes;Alistipes ihumii;Alistipes ihumii AP11
Alistipes indistinctus YIT 12060	GCA_000231275.1	root;cellular organisms;Bacteria <prokaryotes>;FCB group;Bacteroidetes/Chlorobi group;Bacteroidetes <phylum>;Bacteroidia;Bacteroidales;Rikenellaceae;Alistipes;Alistipes indistinctus;Alistipes indistinctus YIT 12060
Alistipes inops	GCA_000786575.1	root;cellular organisms;Bacteria <prokaryotes>;FCB group;Bacteroidetes/Chlorobi group;Bacteroidetes <phylum>;Bacteroidia;Bacteroidales;Rikenellaceae;Alistipes;Alistipes inops
Alistipes obesi	GCA_000311925.1	root;cellular organisms;Bacteria <prokaryotes>;FCB group;Bacteroidetes/Chlorobi group;Bacteroidetes <phylum>;Bacteroidia;Bacteroidales;Rikenellaceae;Alistipes;Alistipes obesi
Alistipes putredinis DSM 17216	GCA_000154465.1	root;cellular organisms;Bacteria <prokaryotes>;FCB group;Bacteroidetes/Chlorobi group;Bacteroidetes <phylum>;Bacteroidia;Bacteroidales;Rikenellaceae;Alistipes;Alistipes putredinis;Alistipes putredinis DSM 17216
Alistipes senegalensis JC50	GCA_000312145.1	root;cellular organisms;Bacteria <prokaryotes>;FCB group;Bacteroidetes/Chlorobi group;Bacteroidetes <phylum>;Bacteroidia;Bacteroidales;Rikenellaceae;Alistipes;Alistipes senegalensis;Alistipes senegalensis JC50
Alistipes shahii WAL 8301	GCA_000210575.1	root;cellular organisms;Bacteria <prokaryotes>;FCB group;Bacteroidetes/Chlorobi group;Bacteroidetes <phylum>;Bacteroidia;Bacteroidales;Rikenellaceae;Alistipes;Alistipes shahii;Alistipes shahii WAL 8301
Alistipes timonensis JC136	GCA_900107675.1	root;cellular organisms;Bacteria <prokaryotes>;FCB group;Bacteroidetes/Chlorobi group;Bacteroidetes <phylum>;Bacteroidia;Bacteroidales;Rikenellaceae;Alistipes;Alistipes timonensis;Alistipes timonensis JC136
Millionella massiliensis	GCA_900104655.1	root;cellular organisms;Bacteria <prokaryotes>;FCB group;Bacteroidetes/Chlorobi group;Bacteroidetes <phylum>;Bacteroidia;Bacteroidales;Rikenellaceae;Millionella;Millionella massiliensis
Mucinivorans hirudinis	GCA_000723505.1	root;cellular organisms;Bacteria <prokaryotes>;FCB group;Bacteroidetes/Chlorobi group;Bacteroidetes <phylum>;Bacteroidia;Bacteroidales;Rikenellaceae;Mucinivorans;Mucinivorans hirudinis
Rikenella microfusus DSM 15922	GCA_000427365.1	root;cellular organisms;Bacteria <prokaryotes>;FCB group;Bacteroidetes/Chlorobi group;Bacteroidetes <phylum>;Bacteroidia;Bacteroidales;Rikenellaceae;Rikenella;Rikenella microfusus;Rikenella microfusus DSM 15922
Parabacteroides chartae	GCA_900168155.1	root;cellular organisms;Bacteria <prokaryotes>;FCB group;Bacteroidetes/Chlorobi group;Bacteroidetes <phylum>;Bacteroidia;Bacteroidales;Tannerellaceae;Parabacteroides;Parabacteroides chartae
Parabacteroides distasonis ATCC 8503	GCA_000012845.1	root;cellular organisms;Bacteria <prokaryotes>;FCB group;Bacteroidetes/Chlorobi group;Bacteroidetes <phylum>;Bacteroidia;Bacteroidales;Tannerellaceae;Parabacteroides;Parabacteroides distasonis;Parabacteroides distasonis ATCC 8503
Parabacteroides goldsteinii DSM 19448 = WAL 12034	GCA_000969835.1	root;cellular organisms;Bacteria <prokaryotes>;FCB group;Bacteroidetes/Chlorobi group;Bacteroidetes <phylum>;Bacteroidia;Bacteroidales;Tannerellaceae;Parabacteroides;Parabacteroides goldsteinii;Parabacteroides goldsteinii DSM 19448 = WAL 12034
Parabacteroides johnsonii CL02T12C29	GCA_000307375.1	root;cellular organisms;Bacteria <prokaryotes>;FCB group;Bacteroidetes/Chlorobi group;Bacteroidetes <phylum>;Bacteroidia;Bacteroidales;Tannerellaceae;Parabacteroides;Parabacteroides johnsonii;Parabacteroides johnsonii CL02T12C29
Tannerella forsythia 92A2	GCA_000238215.1	root;cellular organisms;Bacteria <prokaryotes>;FCB group;Bacteroidetes/Chlorobi group;Bacteroidetes <phylum>;Bacteroidia;Bacteroidales;Tannerellaceae;Tannerella;Tannerella forsythia;Tannerella forsythia 92A2
Williamwhitmania taraxaci	GCA_900096565.1	root;cellular organisms;Bacteria <prokaryotes>;FCB group;Bacteroidetes/Chlorobi group;Bacteroidetes <phylum>;Bacteroidia;Bacteroidales;Williamwhitmaniaceae;Williamwhitmania;Williamwhitmania taraxaci
Phocaeicola abscessus CCUG 55929	GCA_000312445.1	root;cellular organisms;Bacteria <prokaryotes>;FCB group;Bacteroidetes/Chlorobi group;Bacteroidetes <phylum>;Bacteroidia;Bacteroidales;unclassified Bacteroidales;Phocaeicola;Phocaeicola abscessus;Phocaeicola abscessus CCUG 55929
Marinifilum fragile JCM 15579	GCA_001310955.1	root;cellular organisms;Bacteria <prokaryotes>;FCB group;Bacteroidetes/Chlorobi group;Bacteroidetes <phylum>;Bacteroidia;Marinilabiliales;Marinifilaceae;Marinifilum;Marinifilum fragile;Marinifilum fragile JCM 15579
Alkaliflexus imshenetskii DSM 15055	GCA_000517065.1	root;cellular organisms;Bacteria <prokaryotes>;FCB group;Bacteroidetes/Chlorobi group;Bacteroidetes <phylum>;Bacteroidia;Marinilabiliales;Marinilabiliaceae;Alkaliflexus;Alkaliflexus imshenetskii;Alkaliflexus imshenetskii DSM 15055
Alkalitalea saponilacus	GCA_002201795.1	root;cellular organisms;Bacteria <prokaryotes>;FCB group;Bacteroidetes/Chlorobi group;Bacteroidetes <phylum>;Bacteroidia;Marinilabiliales;Marinilabiliaceae;Alkalitalea;Alkalitalea saponilacus
Anaerophaga thermohalophila DSM 12881	GCA_000191885.2	root;cellular organisms;Bacteria <prokaryotes>;FCB group;Bacteroidetes/Chlorobi group;Bacteroidetes <phylum>;Bacteroidia;Marinilabiliales;Marinilabiliaceae;Anaerophaga;Anaerophaga thermohalophila;Anaerophaga thermohalophila DSM 12881
Geofilum rubicundum JCM 15548	GCA_000974365.1	root;cellular organisms;Bacteria <prokaryotes>;FCB group;Bacteroidetes/Chlorobi group;Bacteroidetes <phylum>;Bacteroidia;Marinilabiliales;Marinilabiliaceae;Geofilum;Geofilum rubicundum;Geofilum rubicundum JCM 15548
Labilibacter aurantiacus	GCA_001660705.2	root;cellular organisms;Bacteria <prokaryotes>;FCB group;Bacteroidetes/Chlorobi group;Bacteroidetes <phylum>;Bacteroidia;Marinilabiliales;Marinilabiliaceae;Labilibacter;Labilibacter aurantiacus
Labilibacter marinus	GCA_001659685.2	root;cellular organisms;Bacteria <prokaryotes>;FCB group;Bacteroidetes/Chlorobi group;Bacteroidetes <phylum>;Bacteroidia;Marinilabiliales;Marinilabiliaceae;Labilibacter;Labilibacter marinus
Marinilabilia salmonicolor JCM 21150	GCA_000259075.1	root;cellular organisms;Bacteria <prokaryotes>;FCB group;Bacteroidetes/Chlorobi group;Bacteroidetes <phylum>;Bacteroidia;Marinilabiliales;Marinilabiliaceae;Marinilabilia;Marinilabilia salmonicolor;Marinilabilia salmonicolor JCM 21150
Saccharicrinis fermentans DSM 9555 = JCM 21142	GCA_000517085.1	root;cellular organisms;Bacteria <prokaryotes>;FCB group;Bacteroidetes/Chlorobi group;Bacteroidetes <phylum>;Bacteroidia;Marinilabiliales;Marinilabiliaceae;Saccharicrinis;Saccharicrinis fermentans;Saccharicrinis fermentans DSM 9555 = JCM 21142
Thermophagus xiamenensis	GCA_000220155.2	root;cellular organisms;Bacteria <prokaryotes>;FCB group;Bacteroidetes/Chlorobi group;Bacteroidetes <phylum>;Bacteroidia;Marinilabiliales;Marinilabiliaceae;Thermophagus;Thermophagus xiamenensis
Draconibacterium orientale	GCA_000626635.1	root;cellular organisms;Bacteria <prokaryotes>;FCB group;Bacteroidetes/Chlorobi group;Bacteroidetes <phylum>;Bacteroidia;Marinilabiliales;Prolixibacteraceae;Draconibacterium;Draconibacterium orientale
Mariniphaga anaerophila	GCA_900129025.1	root;cellular organisms;Bacteria <prokaryotes>;FCB group;Bacteroidetes/Chlorobi group;Bacteroidetes <phylum>;Bacteroidia;Marinilabiliales;Prolixibacteraceae;Mariniphaga;Mariniphaga anaerophila
Prolixibacter bellariivorans ATCC BAA-1284	GCA_000621705.1	root;cellular organisms;Bacteria <prokaryotes>;FCB group;Bacteroidetes/Chlorobi group;Bacteroidetes <phylum>;Bacteroidia;Marinilabiliales;Prolixibacteraceae;Prolixibacter;Prolixibacter bellariivorans;Prolixibacter bellariivorans ATCC BAA-1284
Sunxiuqinia dokdonensis	GCA_001270965.1	root;cellular organisms;Bacteria <prokaryotes>;FCB group;Bacteroidetes/Chlorobi group;Bacteroidetes <phylum>;Bacteroidia;Marinilabiliales;Prolixibacteraceae;Sunxiuqinia;Sunxiuqinia dokdonensis
Sunxiuqinia elliptica	GCA_900113005.1	root;cellular organisms;Bacteria <prokaryotes>;FCB group;Bacteroidetes/Chlorobi group;Bacteroidetes <phylum>;Bacteroidia;Marinilabiliales;Prolixibacteraceae;Sunxiuqinia;Sunxiuqinia elliptica
Tangfeifania diversioriginum	GCA_900141875.1	root;cellular organisms;Bacteria <prokaryotes>;FCB group;Bacteroidetes/Chlorobi group;Bacteroidetes <phylum>;Bacteroidia;Marinilabiliales;Prolixibacteraceae;Tangfeifania;Tangfeifania diversioriginum
Salinivirga cyanobacteriivorans	GCA_001443605.1	root;cellular organisms;Bacteria <prokaryotes>;FCB group;Bacteroidetes/Chlorobi group;Bacteroidetes <phylum>;Bacteroidia;Marinilabiliales;Salinivirgaceae;Salinivirga;Salinivirga cyanobacteriivorans
Arachidicoccus rhizosphaerae	GCA_900107765.1	root;cellular organisms;Bacteria <prokaryotes>;FCB group;Bacteroidetes/Chlorobi group;Bacteroidetes <phylum>;Chitinophagia;Chitinophagales;Chitinophagaceae;Arachidicoccus;Arachidicoccus rhizosphaerae
Chitinophaga arvensicola	GCA_900110835.1	root;cellular organisms;Bacteria <prokaryotes>;FCB group;Bacteroidetes/Chlorobi group;Bacteroidetes <phylum>;Chitinophagia;Chitinophagales;Chitinophagaceae;Chitinophaga;Chitinophaga arvensicola
Chitinophaga costaii	GCA_900094705.1	root;cellular organisms;Bacteria <prokaryotes>;FCB group;Bacteroidetes/Chlorobi group;Bacteroidetes <phylum>;Chitinophagia;Chitinophagales;Chitinophagaceae;Chitinophaga;Chitinophaga costaii
Chitinophaga eiseniae	GCA_900167135.1	root;cellular organisms;Bacteria <prokaryotes>;FCB group;Bacteroidetes/Chlorobi group;Bacteroidetes <phylum>;Chitinophagia;Chitinophagales;Chitinophagaceae;Chitinophaga;Chitinophaga eiseniae
Chitinophaga filiformis	GCA_900102545.1	root;cellular organisms;Bacteria <prokaryotes>;FCB group;Bacteroidetes/Chlorobi group;Bacteroidetes <phylum>;Chitinophagia;Chitinophagales;Chitinophagaceae;Chitinophaga;Chitinophaga filiformis
Chitinophaga jiangningensis	GCA_900142605.1	root;cellular organisms;Bacteria <prokaryotes>;FCB group;Bacteroidetes/Chlorobi group;Bacteroidetes <phylum>;Chitinophagia;Chitinophagales;Chitinophagaceae;Chitinophaga;Chitinophaga jiangningensis
Chitinophaga niabensis	GCA_900129465.1	root;cellular organisms;Bacteria <prokaryotes>;FCB group;Bacteroidetes/Chlorobi group;Bacteroidetes <phylum>;Chitinophagia;Chitinophagales;Chitinophagaceae;Chitinophaga;Chitinophaga niabensis
Chitinophaga pinensis DSM 2588	GCA_000024005.1	root;cellular organisms;Bacteria <prokaryotes>;FCB group;Bacteroidetes/Chlorobi group;Bacteroidetes <phylum>;Chitinophagia;Chitinophagales;Chitinophagaceae;Chitinophaga;Chitinophaga pinensis;Chitinophaga pinensis DSM 2588
Chitinophaga rupis	GCA_900109685.1	root;cellular organisms;Bacteria <prokaryotes>;FCB group;Bacteroidetes/Chlorobi group;Bacteroidetes <phylum>;Chitinophagia;Chitinophagales;Chitinophagaceae;Chitinophaga;Chitinophaga rupis
Chitinophaga sancti	GCA_900119105.1	root;cellular organisms;Bacteria <prokaryotes>;FCB group;Bacteroidetes/Chlorobi group;Bacteroidetes <phylum>;Chitinophagia;Chitinophagales;Chitinophagaceae;Chitinophaga;Chitinophaga sancti
Chitinophaga terrae Kim and Jung 2007	GCA_900107795.1	root;cellular organisms;Bacteria <prokaryotes>;FCB group;Bacteroidetes/Chlorobi group;Bacteroidetes <phylum>;Chitinophagia;Chitinophagales;Chitinophagaceae;Chitinophaga;Chitinophaga terrae Kim and Jung 2007
Cnuella takakiae	GCA_001953305.1	root;cellular organisms;Bacteria <prokaryotes>;FCB group;Bacteroidetes/Chlorobi group;Bacteroidetes <phylum>;Chitinophagia;Chitinophagales;Chitinophagaceae;Cnuella;Cnuella takakiae
Crenotalea thermophila	GCA_900116565.1	root;cellular organisms;Bacteria <prokaryotes>;FCB group;Bacteroidetes/Chlorobi group;Bacteroidetes <phylum>;Chitinophagia;Chitinophagales;Chitinophagaceae;Crenotalea;Crenotalea thermophila
Filimonas lacunae	GCA_900156765.1	root;cellular organisms;Bacteria <prokaryotes>;FCB group;Bacteroidetes/Chlorobi group;Bacteroidetes <phylum>;Chitinophagia;Chitinophagales;Chitinophagaceae;Filimonas;Filimonas lacunae
Flavihumibacter petaseus NBRC 106054	GCA_000974785.1	root;cellular organisms;Bacteria <prokaryotes>;FCB group;Bacteroidetes/Chlorobi group;Bacteroidetes <phylum>;Chitinophagia;Chitinophagales;Chitinophagaceae;Flavihumibacter;Flavihumibacter petaseus;Flavihumibacter petaseus NBRC 106054
Flavihumibacter solisilvae	GCA_000814475.1	root;cellular organisms;Bacteria <prokaryotes>;FCB group;Bacteroidetes/Chlorobi group;Bacteroidetes <phylum>;Chitinophagia;Chitinophagales;Chitinophagaceae;Flavihumibacter;Flavihumibacter solisilvae
Flavisolibacter ginsengisoli DSM 18119	GCA_900129295.1	root;cellular organisms;Bacteria <prokaryotes>;FCB group;Bacteroidetes/Chlorobi group;Bacteroidetes <phylum>;Chitinophagia;Chitinophagales;Chitinophagaceae;Flavisolibacter;Flavisolibacter ginsengisoli;Flavisolibacter ginsengisoli DSM 18119
Hydrobacter penzbergensis	GCA_900106985.1	root;cellular organisms;Bacteria <prokaryotes>;FCB group;Bacteroidetes/Chlorobi group;Bacteroidetes <phylum>;Chitinophagia;Chitinophagales;Chitinophagaceae;Hydrobacter;Hydrobacter penzbergensis
Hydrotalea flava	GCA_900089565.1	root;cellular organisms;Bacteria <prokaryotes>;FCB group;Bacteroidetes/Chlorobi group;Bacteroidetes <phylum>;Chitinophagia;Chitinophagales;Chitinophagaceae;Hydrotalea;Hydrotalea flava
Niabella aurantiaca DSM 17617	GCA_000374125.1	root;cellular organisms;Bacteria <prokaryotes>;FCB group;Bacteroidetes/Chlorobi group;Bacteroidetes <phylum>;Chitinophagia;Chitinophagales;Chitinophagaceae;Niabella;Niabella aurantiaca;Niabella aurantiaca DSM 17617
Niabella drilacis	GCA_900101395.1	root;cellular organisms;Bacteria <prokaryotes>;FCB group;Bacteroidetes/Chlorobi group;Bacteroidetes <phylum>;Chitinophagia;Chitinophagales;Chitinophagaceae;Niabella;Niabella drilacis
Niabella ginsenosidivorans	GCA_001654455.1	root;cellular organisms;Bacteria <prokaryotes>;FCB group;Bacteroidetes/Chlorobi group;Bacteroidetes <phylum>;Chitinophagia;Chitinophagales;Chitinophagaceae;Niabella;Niabella ginsenosidivorans
Niabella soli DSM 19437	GCA_000243115.3	root;cellular organisms;Bacteria <prokaryotes>;FCB group;Bacteroidetes/Chlorobi group;Bacteroidetes <phylum>;Chitinophagia;Chitinophagales;Chitinophagaceae;Niabella;Niabella soli;Niabella soli DSM 19437
Niastella koreensis GR20-10	GCA_000246855.1	root;cellular organisms;Bacteria <prokaryotes>;FCB group;Bacteroidetes/Chlorobi group;Bacteroidetes <phylum>;Chitinophagia;Chitinophagales;Chitinophagaceae;Niastella;Niastella koreensis;Niastella koreensis GR20-10
Niastella populi	GCA_002078015.1	root;cellular organisms;Bacteria <prokaryotes>;FCB group;Bacteroidetes/Chlorobi group;Bacteroidetes <phylum>;Chitinophagia;Chitinophagales;Chitinophagaceae;Niastella;Niastella populi
Niastella vici	GCA_002077945.1	root;cellular organisms;Bacteria <prokaryotes>;FCB group;Bacteroidetes/Chlorobi group;Bacteroidetes <phylum>;Chitinophagia;Chitinophagales;Chitinophagaceae;Niastella;Niastella vici
Niastella yeongjuensis	GCA_900110245.1	root;cellular organisms;Bacteria <prokaryotes>;FCB group;Bacteroidetes/Chlorobi group;Bacteroidetes <phylum>;Chitinophagia;Chitinophagales;Chitinophagaceae;Niastella;Niastella yeongjuensis
Parafilimonas terrae	GCA_900115755.1	root;cellular organisms;Bacteria <prokaryotes>;FCB group;Bacteroidetes/Chlorobi group;Bacteroidetes <phylum>;Chitinophagia;Chitinophagales;Chitinophagaceae;Parafilimonas;Parafilimonas terrae
Sediminibacterium ginsengisoli	GCA_900167075.1	root;cellular organisms;Bacteria <prokaryotes>;FCB group;Bacteroidetes/Chlorobi group;Bacteroidetes <phylum>;Chitinophagia;Chitinophagales;Chitinophagaceae;Sediminibacterium;Sediminibacterium ginsengisoli
Sediminibacterium salmoneum NBRC 103935	GCA_000511175.1	root;cellular organisms;Bacteria <prokaryotes>;FCB group;Bacteroidetes/Chlorobi group;Bacteroidetes <phylum>;Chitinophagia;Chitinophagales;Chitinophagaceae;Sediminibacterium;Sediminibacterium salmoneum;Sediminibacterium salmoneum NBRC 103935
Segetibacter koreensis DSM 18137	GCA_000374045.1	root;cellular organisms;Bacteria <prokaryotes>;FCB group;Bacteroidetes/Chlorobi group;Bacteroidetes <phylum>;Chitinophagia;Chitinophagales;Chitinophagaceae;Segetibacter;Segetibacter koreensis;Segetibacter koreensis DSM 18137
Terrimonas ferruginea DSM 30193	GCA_000425585.1	root;cellular organisms;Bacteria <prokaryotes>;FCB group;Bacteroidetes/Chlorobi group;Bacteroidetes <phylum>;Chitinophagia;Chitinophagales;Chitinophagaceae;Terrimonas;Terrimonas ferruginea;Terrimonas ferruginea DSM 30193
Cardinium endosymbiont cBtQ1 of Bemisia tabaci	GCA_000689375.1	root;cellular organisms;Bacteria <prokaryotes>;FCB group;Bacteroidetes/Chlorobi group;Bacteroidetes <phylum>;Cytophagia;Cytophagales;Amoebophilaceae;Candidatus Cardinium;Cardinium endosymbiont of Bemisia tabaci;Cardinium endosymbiont cBtQ1 of Bemisia tabaci
Cardinium endosymbiont cEper1 of Encarsia pergandiella	GCA_000304455.1	root;cellular organisms;Bacteria <prokaryotes>;FCB group;Bacteroidetes/Chlorobi group;Bacteroidetes <phylum>;Cytophagia;Cytophagales;Amoebophilaceae;Candidatus Cardinium;Cardinium endosymbiont of Encarsia pergandiella;Cardinium endosymbiont cEper1 of Encarsia pergandiella
Bernardetia litoralis DSM 6794	GCA_000265505.1	root;cellular organisms;Bacteria <prokaryotes>;FCB group;Bacteroidetes/Chlorobi group;Bacteroidetes <phylum>;Cytophagia;Cytophagales;Bernardetiaceae;Bernardetia;Bernardetia litoralis;Bernardetia litoralis DSM 6794
Hugenholtzia roseola DSM 9546	GCA_000422585.1	root;cellular organisms;Bacteria <prokaryotes>;FCB group;Bacteroidetes/Chlorobi group;Bacteroidetes <phylum>;Cytophagia;Cytophagales;Bernardetiaceae;Hugenholtzia;Hugenholtzia roseola;Hugenholtzia roseola DSM 9546
Catalinimonas alkaloidigena	GCA_900100765.1	root;cellular organisms;Bacteria <prokaryotes>;FCB group;Bacteroidetes/Chlorobi group;Bacteroidetes <phylum>;Cytophagia;Cytophagales;Catalimonadaceae;Catalinimonas;Catalinimonas alkaloidigena
Algoriphagus alkaliphilus	GCA_900103735.1	root;cellular organisms;Bacteria <prokaryotes>;FCB group;Bacteroidetes/Chlorobi group;Bacteroidetes <phylum>;Cytophagia;Cytophagales;Cyclobacteriaceae;Algoriphagus;Algoriphagus alkaliphilus
Algoriphagus antarcticus	GCA_002150685.1	root;cellular organisms;Bacteria <prokaryotes>;FCB group;Bacteroidetes/Chlorobi group;Bacteroidetes <phylum>;Cytophagia;Cytophagales;Cyclobacteriaceae;Algoriphagus;Algoriphagus antarcticus
Algoriphagus aquimarinus	GCA_900112005.1	root;cellular organisms;Bacteria <prokaryotes>;FCB group;Bacteroidetes/Chlorobi group;Bacteroidetes <phylum>;Cytophagia;Cytophagales;Cyclobacteriaceae;Algoriphagus;Algoriphagus aquimarinus
Algoriphagus faecimaris	GCA_900101705.1	root;cellular organisms;Bacteria <prokaryotes>;FCB group;Bacteroidetes/Chlorobi group;Bacteroidetes <phylum>;Cytophagia;Cytophagales;Cyclobacteriaceae;Algoriphagus;Algoriphagus faecimaris
Algoriphagus halophilus	GCA_900129785.1	root;cellular organisms;Bacteria <prokaryotes>;FCB group;Bacteroidetes/Chlorobi group;Bacteroidetes <phylum>;Cytophagia;Cytophagales;Cyclobacteriaceae;Algoriphagus;Algoriphagus halophilus
Algoriphagus hitonicola	GCA_900113375.1	root;cellular organisms;Bacteria <prokaryotes>;FCB group;Bacteroidetes/Chlorobi group;Bacteroidetes <phylum>;Cytophagia;Cytophagales;Cyclobacteriaceae;Algoriphagus;Algoriphagus hitonicola
Algoriphagus machipongonensis	GCA_000166275.1	root;cellular organisms;Bacteria <prokaryotes>;FCB group;Bacteroidetes/Chlorobi group;Bacteroidetes <phylum>;Cytophagia;Cytophagales;Cyclobacteriaceae;Algoriphagus;Algoriphagus machipongonensis
Algoriphagus mannitolivorans DSM 15301	GCA_000429425.1	root;cellular organisms;Bacteria <prokaryotes>;FCB group;Bacteroidetes/Chlorobi group;Bacteroidetes <phylum>;Cytophagia;Cytophagales;Cyclobacteriaceae;Algoriphagus;Algoriphagus mannitolivorans;Algoriphagus mannitolivorans DSM 15301
Algoriphagus marincola DSM 16067	GCA_000429405.1	root;cellular organisms;Bacteria <prokaryotes>;FCB group;Bacteroidetes/Chlorobi group;Bacteroidetes <phylum>;Cytophagia;Cytophagales;Cyclobacteriaceae;Algoriphagus;Algoriphagus marincola;Algoriphagus marincola DSM 16067
Algoriphagus marinus	GCA_001936475.1	root;cellular organisms;Bacteria <prokaryotes>;FCB group;Bacteroidetes/Chlorobi group;Bacteroidetes <phylum>;Cytophagia;Cytophagales;Cyclobacteriaceae;Algoriphagus;Algoriphagus marinus
Algoriphagus ornithinivorans	GCA_900115305.1	root;cellular organisms;Bacteria <prokaryotes>;FCB group;Bacteroidetes/Chlorobi group;Bacteroidetes <phylum>;Cytophagia;Cytophagales;Cyclobacteriaceae;Algoriphagus;Algoriphagus ornithinivorans
Algoriphagus ratkowskyi	GCA_002150505.1	root;cellular organisms;Bacteria <prokaryotes>;FCB group;Bacteroidetes/Chlorobi group;Bacteroidetes <phylum>;Cytophagia;Cytophagales;Cyclobacteriaceae;Algoriphagus;Algoriphagus ratkowskyi
Algoriphagus resistens	GCA_001442615.1	root;cellular organisms;Bacteria <prokaryotes>;FCB group;Bacteroidetes/Chlorobi group;Bacteroidetes <phylum>;Cytophagia;Cytophagales;Cyclobacteriaceae;Algoriphagus;Algoriphagus resistens
Algoriphagus terrigena DSM 22685	GCA_000429445.1	root;cellular organisms;Bacteria <prokaryotes>;FCB group;Bacteroidetes/Chlorobi group;Bacteroidetes <phylum>;Cytophagia;Cytophagales;Cyclobacteriaceae;Algoriphagus;Algoriphagus terrigena;Algoriphagus terrigena DSM 22685
Algoriphagus vanfongensis DSM 17529	GCA_000429465.1	root;cellular organisms;Bacteria <prokaryotes>;FCB group;Bacteroidetes/Chlorobi group;Bacteroidetes <phylum>;Cytophagia;Cytophagales;Cyclobacteriaceae;Algoriphagus;Algoriphagus vanfongensis;Algoriphagus vanfongensis DSM 17529
Algoriphagus zhangzhouensis	GCA_900148515.1	root;cellular organisms;Bacteria <prokaryotes>;FCB group;Bacteroidetes/Chlorobi group;Bacteroidetes <phylum>;Cytophagia;Cytophagales;Cyclobacteriaceae;Algoriphagus;Algoriphagus zhangzhouensis
Aquiflexum balticum DSM 16537	GCA_900176595.1	root;cellular organisms;Bacteria <prokaryotes>;FCB group;Bacteroidetes/Chlorobi group;Bacteroidetes <phylum>;Cytophagia;Cytophagales;Cyclobacteriaceae;Aquiflexum;Aquiflexum balticum;Aquiflexum balticum DSM 16537
Belliella baltica DSM 15883	GCA_000265405.1	root;cellular organisms;Bacteria <prokaryotes>;FCB group;Bacteroidetes/Chlorobi group;Bacteroidetes <phylum>;Cytophagia;Cytophagales;Cyclobacteriaceae;Belliella;Belliella baltica;Belliella baltica DSM 15883
Belliella pelovolcani	GCA_900156785.1	root;cellular organisms;Bacteria <prokaryotes>;FCB group;Bacteroidetes/Chlorobi group;Bacteroidetes <phylum>;Cytophagia;Cytophagales;Cyclobacteriaceae;Belliella;Belliella pelovolcani
Cecembia lonarensis LW9	GCA_000298295.1	root;cellular organisms;Bacteria <prokaryotes>;FCB group;Bacteroidetes/Chlorobi group;Bacteroidetes <phylum>;Cytophagia;Cytophagales;Cyclobacteriaceae;Cecembia;Cecembia lonarensis;Cecembia lonarensis LW9
Cyclobacterium halophilum	GCA_900109255.1	root;cellular organisms;Bacteria <prokaryotes>;FCB group;Bacteroidetes/Chlorobi group;Bacteroidetes <phylum>;Cytophagia;Cytophagales;Cyclobacteriaceae;Cyclobacterium;Cyclobacterium halophilum
Cyclobacterium lianum	GCA_900143075.1	root;cellular organisms;Bacteria <prokaryotes>;FCB group;Bacteroidetes/Chlorobi group;Bacteroidetes <phylum>;Cytophagia;Cytophagales;Cyclobacteriaceae;Cyclobacterium;Cyclobacterium lianum
Cyclobacterium marinum DSM 745	GCA_000222485.1	root;cellular organisms;Bacteria <prokaryotes>;FCB group;Bacteroidetes/Chlorobi group;Bacteroidetes <phylum>;Cytophagia;Cytophagales;Cyclobacteriaceae;Cyclobacterium;Cyclobacterium marinum;Cyclobacterium marinum DSM 745
Cyclobacterium qasimii M12-11B	GCA_000427295.1	root;cellular organisms;Bacteria <prokaryotes>;FCB group;Bacteroidetes/Chlorobi group;Bacteroidetes <phylum>;Cytophagia;Cytophagales;Cyclobacteriaceae;Cyclobacterium;Cyclobacterium qasimii;Cyclobacterium qasimii M12-11B
Echinicola pacifica DSM 19836	GCA_000373245.1	root;cellular organisms;Bacteria <prokaryotes>;FCB group;Bacteroidetes/Chlorobi group;Bacteroidetes <phylum>;Cytophagia;Cytophagales;Cyclobacteriaceae;Echinicola;Echinicola pacifica;Echinicola pacifica DSM 19836
Echinicola vietnamensis DSM 17526	GCA_000325705.1	root;cellular organisms;Bacteria <prokaryotes>;FCB group;Bacteroidetes/Chlorobi group;Bacteroidetes <phylum>;Cytophagia;Cytophagales;Cyclobacteriaceae;Echinicola;Echinicola vietnamensis;Echinicola vietnamensis DSM 17526
Indibacter alkaliphilus LW1	GCA_000295935.2	root;cellular organisms;Bacteria <prokaryotes>;FCB group;Bacteroidetes/Chlorobi group;Bacteroidetes <phylum>;Cytophagia;Cytophagales;Cyclobacteriaceae;Indibacter;Indibacter alkaliphilus;Indibacter alkaliphilus LW1
Lunatimonas lonarensis	GCA_000390185.1	root;cellular organisms;Bacteria <prokaryotes>;FCB group;Bacteroidetes/Chlorobi group;Bacteroidetes <phylum>;Cytophagia;Cytophagales;Cyclobacteriaceae;Lunatimonas;Lunatimonas lonarensis
Mariniradius saccharolyticus AK6	GCA_000330725.2	root;cellular organisms;Bacteria <prokaryotes>;FCB group;Bacteroidetes/Chlorobi group;Bacteroidetes <phylum>;Cytophagia;Cytophagales;Cyclobacteriaceae;Mariniradius;Mariniradius saccharolyticus;Mariniradius saccharolyticus AK6
Nitritalea halalkaliphila LW7	GCA_000265075.1	root;cellular organisms;Bacteria <prokaryotes>;FCB group;Bacteroidetes/Chlorobi group;Bacteroidetes <phylum>;Cytophagia;Cytophagales;Cyclobacteriaceae;Nitritalea;Nitritalea halalkaliphila;Nitritalea halalkaliphila LW7
Anditalea andensis	GCA_000714815.1	root;cellular organisms;Bacteria <prokaryotes>;FCB group;Bacteroidetes/Chlorobi group;Bacteroidetes <phylum>;Cytophagia;Cytophagales;Cytophagaceae;Anditalea;Anditalea andensis
Arsenicibacter rosenii	GCA_001870735.1	root;cellular organisms;Bacteria <prokaryotes>;FCB group;Bacteroidetes/Chlorobi group;Bacteroidetes <phylum>;Cytophagia;Cytophagales;Cytophagaceae;Arsenicibacter;Arsenicibacter rosenii
Cytophaga aurantiaca DSM 3654	GCA_000379725.1	root;cellular organisms;Bacteria <prokaryotes>;FCB group;Bacteroidetes/Chlorobi group;Bacteroidetes <phylum>;Cytophagia;Cytophagales;Cytophagaceae;Cytophaga;Cytophaga aurantiaca;Cytophaga aurantiaca DSM 3654
Cytophaga hutchinsonii ATCC 33406	GCA_000014145.1	root;cellular organisms;Bacteria <prokaryotes>;FCB group;Bacteroidetes/Chlorobi group;Bacteroidetes <phylum>;Cytophagia;Cytophagales;Cytophagaceae;Cytophaga;Cytophaga hutchinsonii;Cytophaga hutchinsonii ATCC 33406
Dyadobacter alkalitolerans DSM 23607	GCA_000428845.1	root;cellular organisms;Bacteria <prokaryotes>;FCB group;Bacteroidetes/Chlorobi group;Bacteroidetes <phylum>;Cytophagia;Cytophagales;Cytophagaceae;Dyadobacter;Dyadobacter alkalitolerans;Dyadobacter alkalitolerans DSM 23607
Dyadobacter crusticola DSM 16708	GCA_000701505.1	root;cellular organisms;Bacteria <prokaryotes>;FCB group;Bacteroidetes/Chlorobi group;Bacteroidetes <phylum>;Cytophagia;Cytophagales;Cytophagaceae;Dyadobacter;Dyadobacter crusticola;Dyadobacter crusticola DSM 16708
Dyadobacter fermentans DSM 18053	GCA_000023125.1	root;cellular organisms;Bacteria <prokaryotes>;FCB group;Bacteroidetes/Chlorobi group;Bacteroidetes <phylum>;Cytophagia;Cytophagales;Cytophagaceae;Dyadobacter;Dyadobacter fermentans;Dyadobacter fermentans DSM 18053
Dyadobacter koreensis	GCA_900108855.1	root;cellular organisms;Bacteria <prokaryotes>;FCB group;Bacteroidetes/Chlorobi group;Bacteroidetes <phylum>;Cytophagia;Cytophagales;Cytophagaceae;Dyadobacter;Dyadobacter koreensis
Dyadobacter tibetensis Y620-1	GCA_000566685.1	root;cellular organisms;Bacteria <prokaryotes>;FCB group;Bacteroidetes/Chlorobi group;Bacteroidetes <phylum>;Cytophagia;Cytophagales;Cytophagaceae;Dyadobacter;Dyadobacter tibetensis;Dyadobacter tibetensis Y620-1
Ekhidna lutea	GCA_900188325.1	root;cellular organisms;Bacteria <prokaryotes>;FCB group;Bacteroidetes/Chlorobi group;Bacteroidetes <phylum>;Cytophagia;Cytophagales;Cytophagaceae;Ekhidna;Ekhidna lutea
Fibrella aestuarina BUZ 2	GCA_000331105.1	root;cellular organisms;Bacteria <prokaryotes>;FCB group;Bacteroidetes/Chlorobi group;Bacteroidetes <phylum>;Cytophagia;Cytophagales;Cytophagaceae;Fibrella;Fibrella aestuarina;Fibrella aestuarina BUZ 2
Fibrisoma limi BUZ 3	GCA_000296815.2	root;cellular organisms;Bacteria <prokaryotes>;FCB group;Bacteroidetes/Chlorobi group;Bacteroidetes <phylum>;Cytophagia;Cytophagales;Cytophagaceae;Fibrisoma;Fibrisoma limi;Fibrisoma limi BUZ 3
Flectobacillus major DSM 103	GCA_000427405.1	root;cellular organisms;Bacteria <prokaryotes>;FCB group;Bacteroidetes/Chlorobi group;Bacteroidetes <phylum>;Cytophagia;Cytophagales;Cytophagaceae;Flectobacillus;Flectobacillus major;Flectobacillus major DSM 103
Flexibacter flexilis DSM 6793	GCA_900112255.1	root;cellular organisms;Bacteria <prokaryotes>;FCB group;Bacteroidetes/Chlorobi group;Bacteroidetes <phylum>;Cytophagia;Cytophagales;Cytophagaceae;Flexibacter;Flexibacter flexilis;Flexibacter flexilis DSM 6793
Leadbetterella byssophila DSM 17132	GCA_000166395.1	root;cellular organisms;Bacteria <prokaryotes>;FCB group;Bacteroidetes/Chlorobi group;Bacteroidetes <phylum>;Cytophagia;Cytophagales;Cytophagaceae;Leadbetterella;Leadbetterella byssophila;Leadbetterella byssophila DSM 17132
Ohtaekwangia koreensis	GCA_900167975.1	root;cellular organisms;Bacteria <prokaryotes>;FCB group;Bacteroidetes/Chlorobi group;Bacteroidetes <phylum>;Cytophagia;Cytophagales;Cytophagaceae;Ohtaekwangia;Ohtaekwangia koreensis
Pseudarcicella hirudinis	GCA_900115665.1	root;cellular organisms;Bacteria <prokaryotes>;FCB group;Bacteroidetes/Chlorobi group;Bacteroidetes <phylum>;Cytophagia;Cytophagales;Cytophagaceae;Pseudarcicella;Pseudarcicella hirudinis
Rhodonellum psychrophilum GCM71 = DSM 17998	GCA_000381545.1	root;cellular organisms;Bacteria <prokaryotes>;FCB group;Bacteroidetes/Chlorobi group;Bacteroidetes <phylum>;Cytophagia;Cytophagales;Cytophagaceae;Rhodonellum;Rhodonellum psychrophilum;Rhodonellum psychrophilum GCM71 = DSM 17998
Rudanella lutea DSM 19387	GCA_000383955.1	root;cellular organisms;Bacteria <prokaryotes>;FCB group;Bacteroidetes/Chlorobi group;Bacteroidetes <phylum>;Cytophagia;Cytophagales;Cytophagaceae;Rudanella;Rudanella lutea;Rudanella lutea DSM 19387
Runella limosa DSM 17973	GCA_000482465.1	root;cellular organisms;Bacteria <prokaryotes>;FCB group;Bacteroidetes/Chlorobi group;Bacteroidetes <phylum>;Cytophagia;Cytophagales;Cytophagaceae;Runella;Runella limosa;Runella limosa DSM 17973
Runella slithyformis DSM 19594	GCA_000218895.1	root;cellular organisms;Bacteria <prokaryotes>;FCB group;Bacteroidetes/Chlorobi group;Bacteroidetes <phylum>;Cytophagia;Cytophagales;Cytophagaceae;Runella;Runella slithyformis;Runella slithyformis DSM 19594
Runella zeae DSM 19591	GCA_000423565.1	root;cellular organisms;Bacteria <prokaryotes>;FCB group;Bacteroidetes/Chlorobi group;Bacteroidetes <phylum>;Cytophagia;Cytophagales;Cytophagaceae;Runella;Runella zeae;Runella zeae DSM 19591
Siphonobacter aquaeclarae	GCA_900103285.1	root;cellular organisms;Bacteria <prokaryotes>;FCB group;Bacteroidetes/Chlorobi group;Bacteroidetes <phylum>;Cytophagia;Cytophagales;Cytophagaceae;Siphonobacter;Siphonobacter aquaeclarae
Spirosoma aerolatum	GCA_002056795.1	root;cellular organisms;Bacteria <prokaryotes>;FCB group;Bacteroidetes/Chlorobi group;Bacteroidetes <phylum>;Cytophagia;Cytophagales;Cytophagaceae;Spirosoma;Spirosoma aerolatum
Spirosoma endophyticum	GCA_900112365.1	root;cellular organisms;Bacteria <prokaryotes>;FCB group;Bacteroidetes/Chlorobi group;Bacteroidetes <phylum>;Cytophagia;Cytophagales;Cytophagaceae;Spirosoma;Spirosoma endophyticum
Spirosoma luteum DSM 19990	GCA_000374065.1	root;cellular organisms;Bacteria <prokaryotes>;FCB group;Bacteroidetes/Chlorobi group;Bacteroidetes <phylum>;Cytophagia;Cytophagales;Cytophagaceae;Spirosoma;Spirosoma luteum;Spirosoma luteum DSM 19990
Spirosoma montaniterrae	GCA_001988955.1	root;cellular organisms;Bacteria <prokaryotes>;FCB group;Bacteroidetes/Chlorobi group;Bacteroidetes <phylum>;Cytophagia;Cytophagales;Cytophagaceae;Spirosoma;Spirosoma montaniterrae
Spirosoma radiotolerans	GCA_000974425.1	root;cellular organisms;Bacteria <prokaryotes>;FCB group;Bacteroidetes/Chlorobi group;Bacteroidetes <phylum>;Cytophagia;Cytophagales;Cytophagaceae;Spirosoma;Spirosoma radiotolerans
Spirosoma rigui	GCA_002067135.1	root;cellular organisms;Bacteria <prokaryotes>;FCB group;Bacteroidetes/Chlorobi group;Bacteroidetes <phylum>;Cytophagia;Cytophagales;Cytophagaceae;Spirosoma;Spirosoma rigui
Sporocytophaga myxococcoides DSM 11118	GCA_000426725.1	root;cellular organisms;Bacteria <prokaryotes>;FCB group;Bacteroidetes/Chlorobi group;Bacteroidetes <phylum>;Cytophagia;Cytophagales;Cytophagaceae;Sporocytophaga;Sporocytophaga myxococcoides;Sporocytophaga myxococcoides DSM 11118
Cesiribacter andamanensis AMV16	GCA_000348925.1	root;cellular organisms;Bacteria <prokaryotes>;FCB group;Bacteroidetes/Chlorobi group;Bacteroidetes <phylum>;Cytophagia;Cytophagales;Flammeovirgaceae;Cesiribacter;Cesiribacter andamanensis;Cesiribacter andamanensis AMV16
Fabibacter misakiensis	GCA_001747105.1	root;cellular organisms;Bacteria <prokaryotes>;FCB group;Bacteroidetes/Chlorobi group;Bacteroidetes <phylum>;Cytophagia;Cytophagales;Flammeovirgaceae;Fabibacter;Fabibacter misakiensis
Fabibacter pacificus	GCA_900111145.1	root;cellular organisms;Bacteria <prokaryotes>;FCB group;Bacteroidetes/Chlorobi group;Bacteroidetes <phylum>;Cytophagia;Cytophagales;Flammeovirgaceae;Fabibacter;Fabibacter pacificus
Flammeovirga pacifica	GCA_000807855.2	root;cellular organisms;Bacteria <prokaryotes>;FCB group;Bacteroidetes/Chlorobi group;Bacteroidetes <phylum>;Cytophagia;Cytophagales;Flammeovirgaceae;Flammeovirga;Flammeovirga pacifica
Flexithrix dorotheae DSM 6795	GCA_000379765.1	root;cellular organisms;Bacteria <prokaryotes>;FCB group;Bacteroidetes/Chlorobi group;Bacteroidetes <phylum>;Cytophagia;Cytophagales;Flammeovirgaceae;Flexithrix;Flexithrix dorotheae;Flexithrix dorotheae DSM 6795
Fulvivirga imtechensis AK7	GCA_000331535.1	root;cellular organisms;Bacteria <prokaryotes>;FCB group;Bacteroidetes/Chlorobi group;Bacteroidetes <phylum>;Cytophagia;Cytophagales;Flammeovirgaceae;Fulvivirga;Fulvivirga imtechensis;Fulvivirga imtechensis AK7
Marivirga tractuosa DSM 4126	GCA_000183425.1	root;cellular organisms;Bacteria <prokaryotes>;FCB group;Bacteroidetes/Chlorobi group;Bacteroidetes <phylum>;Cytophagia;Cytophagales;Flammeovirgaceae;Marivirga;Marivirga tractuosa;Marivirga tractuosa DSM 4126
Nafulsella turpanensis ZLM-10	GCA_000346615.1	root;cellular organisms;Bacteria <prokaryotes>;FCB group;Bacteroidetes/Chlorobi group;Bacteroidetes <phylum>;Cytophagia;Cytophagales;Flammeovirgaceae;Nafulsella;Nafulsella turpanensis;Nafulsella turpanensis ZLM-10
Reichenbachiella agariperforans	GCA_900142205.1	root;cellular organisms;Bacteria <prokaryotes>;FCB group;Bacteroidetes/Chlorobi group;Bacteroidetes <phylum>;Cytophagia;Cytophagales;Flammeovirgaceae;Reichenbachiella;Reichenbachiella agariperforans
Reichenbachiella faecimaris	GCA_900176375.1	root;cellular organisms;Bacteria <prokaryotes>;FCB group;Bacteroidetes/Chlorobi group;Bacteroidetes <phylum>;Cytophagia;Cytophagales;Flammeovirgaceae;Reichenbachiella;Reichenbachiella faecimaris
Roseivirga echinicomitans	GCA_001592935.1	root;cellular organisms;Bacteria <prokaryotes>;FCB group;Bacteroidetes/Chlorobi group;Bacteroidetes <phylum>;Cytophagia;Cytophagales;Flammeovirgaceae;Roseivirga;Roseivirga echinicomitans
Roseivirga seohaensis	GCA_001592945.1	root;cellular organisms;Bacteria <prokaryotes>;FCB group;Bacteroidetes/Chlorobi group;Bacteroidetes <phylum>;Cytophagia;Cytophagales;Flammeovirgaceae;Roseivirga;Roseivirga seohaensis
Roseivirga spongicola	GCA_001592965.1	root;cellular organisms;Bacteria <prokaryotes>;FCB group;Bacteroidetes/Chlorobi group;Bacteroidetes <phylum>;Cytophagia;Cytophagales;Flammeovirgaceae;Roseivirga;Roseivirga spongicola
Adhaeribacter aquaticus DSM 16391	GCA_000473365.1	root;cellular organisms;Bacteria <prokaryotes>;FCB group;Bacteroidetes/Chlorobi group;Bacteroidetes <phylum>;Cytophagia;Cytophagales;Hymenobacteraceae;Adhaeribacter;Adhaeribacter aquaticus;Adhaeribacter aquaticus DSM 16391
Hymenobacter aerophilus DSM 13606	GCA_000382225.1	root;cellular organisms;Bacteria <prokaryotes>;FCB group;Bacteroidetes/Chlorobi group;Bacteroidetes <phylum>;Cytophagia;Cytophagales;Hymenobacteraceae;Hymenobacter;Hymenobacter aerophilus;Hymenobacter aerophilus DSM 13606
Hymenobacter coccineus	GCA_001816125.1	root;cellular organisms;Bacteria <prokaryotes>;FCB group;Bacteroidetes/Chlorobi group;Bacteroidetes <phylum>;Cytophagia;Cytophagales;Hymenobacteraceae;Hymenobacter;Hymenobacter coccineus
Hymenobacter daecheongensis DSM 21074	GCA_900141805.1	root;cellular organisms;Bacteria <prokaryotes>;FCB group;Bacteroidetes/Chlorobi group;Bacteroidetes <phylum>;Cytophagia;Cytophagales;Hymenobacteraceae;Hymenobacter;Hymenobacter daecheongensis;Hymenobacter daecheongensis DSM 21074
Hymenobacter gelipurpurascens	GCA_900187375.1	root;cellular organisms;Bacteria <prokaryotes>;FCB group;Bacteroidetes/Chlorobi group;Bacteroidetes <phylum>;Cytophagia;Cytophagales;Hymenobacteraceae;Hymenobacter;Hymenobacter gelipurpurascens
Hymenobacter glacialis	GCA_001816165.1	root;cellular organisms;Bacteria <prokaryotes>;FCB group;Bacteroidetes/Chlorobi group;Bacteroidetes <phylum>;Cytophagia;Cytophagales;Hymenobacteraceae;Hymenobacter;Hymenobacter glacialis
Hymenobacter mucosus	GCA_900188255.1	root;cellular organisms;Bacteria <prokaryotes>;FCB group;Bacteroidetes/Chlorobi group;Bacteroidetes <phylum>;Cytophagia;Cytophagales;Hymenobacteraceae;Hymenobacter;Hymenobacter mucosus
Hymenobacter norwichensis DSM 15439	GCA_000420705.1	root;cellular organisms;Bacteria <prokaryotes>;FCB group;Bacteroidetes/Chlorobi group;Bacteroidetes <phylum>;Cytophagia;Cytophagales;Hymenobacteraceae;Hymenobacter;Hymenobacter norwichensis;Hymenobacter norwichensis DSM 15439
Hymenobacter psychrophilus	GCA_900107135.1	root;cellular organisms;Bacteria <prokaryotes>;FCB group;Bacteroidetes/Chlorobi group;Bacteroidetes <phylum>;Cytophagia;Cytophagales;Hymenobacteraceae;Hymenobacter;Hymenobacter psychrophilus
Hymenobacter psychrotolerans DSM 18569	GCA_900142395.1	root;cellular organisms;Bacteria <prokaryotes>;FCB group;Bacteroidetes/Chlorobi group;Bacteroidetes <phylum>;Cytophagia;Cytophagales;Hymenobacteraceae;Hymenobacter;Hymenobacter psychrotolerans;Hymenobacter psychrotolerans DSM 18569
Hymenobacter roseosalivarius DSM 11622	GCA_900176135.1	root;cellular organisms;Bacteria <prokaryotes>;FCB group;Bacteroidetes/Chlorobi group;Bacteroidetes <phylum>;Cytophagia;Cytophagales;Hymenobacteraceae;Hymenobacter;Hymenobacter roseosalivarius;Hymenobacter roseosalivarius DSM 11622
Hymenobacter sedentarius	GCA_001507645.1	root;cellular organisms;Bacteria <prokaryotes>;FCB group;Bacteroidetes/Chlorobi group;Bacteroidetes <phylum>;Cytophagia;Cytophagales;Hymenobacteraceae;Hymenobacter;Hymenobacter sedentarius
Hymenobacter swuensis DY53	GCA_000576555.1	root;cellular organisms;Bacteria <prokaryotes>;FCB group;Bacteroidetes/Chlorobi group;Bacteroidetes <phylum>;Cytophagia;Cytophagales;Hymenobacteraceae;Hymenobacter;Hymenobacter swuensis;Hymenobacter swuensis DY53
Hymenobacter terrenus	GCA_000972495.1	root;cellular organisms;Bacteria <prokaryotes>;FCB group;Bacteroidetes/Chlorobi group;Bacteroidetes <phylum>;Cytophagia;Cytophagales;Hymenobacteraceae;Hymenobacter;Hymenobacter terrenus
Pontibacter actiniarum DSM 19842	GCA_000472485.1	root;cellular organisms;Bacteria <prokaryotes>;FCB group;Bacteroidetes/Chlorobi group;Bacteroidetes <phylum>;Cytophagia;Cytophagales;Hymenobacteraceae;Pontibacter;Pontibacter actiniarum;Pontibacter actiniarum DSM 19842
Pontibacter akesuensis	GCA_001611675.1	root;cellular organisms;Bacteria <prokaryotes>;FCB group;Bacteroidetes/Chlorobi group;Bacteroidetes <phylum>;Cytophagia;Cytophagales;Hymenobacteraceae;Pontibacter;Pontibacter akesuensis
Pontibacter chinhatensis	GCA_900113285.1	root;cellular organisms;Bacteria <prokaryotes>;FCB group;Bacteroidetes/Chlorobi group;Bacteroidetes <phylum>;Cytophagia;Cytophagales;Hymenobacteraceae;Pontibacter;Pontibacter chinhatensis
Pontibacter indicus	GCA_900156345.1	root;cellular organisms;Bacteria <prokaryotes>;FCB group;Bacteroidetes/Chlorobi group;Bacteroidetes <phylum>;Cytophagia;Cytophagales;Hymenobacteraceae;Pontibacter;Pontibacter indicus
Pontibacter korlensis	GCA_000973725.1	root;cellular organisms;Bacteria <prokaryotes>;FCB group;Bacteroidetes/Chlorobi group;Bacteroidetes <phylum>;Cytophagia;Cytophagales;Hymenobacteraceae;Pontibacter;Pontibacter korlensis
Pontibacter lucknowensis	GCA_900156415.1	root;cellular organisms;Bacteria <prokaryotes>;FCB group;Bacteroidetes/Chlorobi group;Bacteroidetes <phylum>;Cytophagia;Cytophagales;Hymenobacteraceae;Pontibacter;Pontibacter lucknowensis
Pontibacter roseus DSM 17521	GCA_000373265.1	root;cellular organisms;Bacteria <prokaryotes>;FCB group;Bacteroidetes/Chlorobi group;Bacteroidetes <phylum>;Cytophagia;Cytophagales;Hymenobacteraceae;Pontibacter;Pontibacter roseus;Pontibacter roseus DSM 17521
Pontibacter ummariensis	GCA_900188175.1	root;cellular organisms;Bacteria <prokaryotes>;FCB group;Bacteroidetes/Chlorobi group;Bacteroidetes <phylum>;Cytophagia;Cytophagales;Hymenobacteraceae;Pontibacter;Pontibacter ummariensis
Rufibacter roseus	GCA_001647285.1	root;cellular organisms;Bacteria <prokaryotes>;FCB group;Bacteroidetes/Chlorobi group;Bacteroidetes <phylum>;Cytophagia;Cytophagales;Hymenobacteraceae;Rufibacter;Rufibacter roseus
Rufibacter ruber	GCA_001647275.1	root;cellular organisms;Bacteria <prokaryotes>;FCB group;Bacteroidetes/Chlorobi group;Bacteroidetes <phylum>;Cytophagia;Cytophagales;Hymenobacteraceae;Rufibacter;Rufibacter ruber
Rufibacter tibetensis	GCA_001310085.1	root;cellular organisms;Bacteria <prokaryotes>;FCB group;Bacteroidetes/Chlorobi group;Bacteroidetes <phylum>;Cytophagia;Cytophagales;Hymenobacteraceae;Rufibacter;Rufibacter tibetensis
Eisenibacter elegans DSM 3317	GCA_000430505.1	root;cellular organisms;Bacteria <prokaryotes>;FCB group;Bacteroidetes/Chlorobi group;Bacteroidetes <phylum>;Cytophagia;Cytophagales;Microscillaceae;Eisenibacter;Eisenibacter elegans;Eisenibacter elegans DSM 3317
Microscilla marina ATCC 23134	GCA_000169175.1	root;cellular organisms;Bacteria <prokaryotes>;FCB group;Bacteroidetes/Chlorobi group;Bacteroidetes <phylum>;Cytophagia;Cytophagales;Microscillaceae;Microscilla;Microscilla marina;Microscilla marina ATCC 23134
Thermonema rossianum DSM 10300	GCA_000426825.1	root;cellular organisms;Bacteria <prokaryotes>;FCB group;Bacteroidetes/Chlorobi group;Bacteroidetes <phylum>;Cytophagia;Cytophagales;Thermonemataceae;Thermonema;Thermonema rossianum;Thermonema rossianum DSM 10300
Chryseolinea serpens	GCA_900129725.1	root;cellular organisms;Bacteria <prokaryotes>;FCB group;Bacteroidetes/Chlorobi group;Bacteroidetes <phylum>;Cytophagia;Cytophagales;unclassified Cytophagales;Chryseolinea;Chryseolinea serpens
Solirubrum puertoriconensis	GCA_001483135.1	root;cellular organisms;Bacteria <prokaryotes>;FCB group;Bacteroidetes/Chlorobi group;Bacteroidetes <phylum>;Cytophagia;Cytophagales;unclassified Cytophagales;Solirubrum;Solirubrum puertoriconensis
Thermoflexibacter ruber	GCA_900113045.1	root;cellular organisms;Bacteria <prokaryotes>;FCB group;Bacteroidetes/Chlorobi group;Bacteroidetes <phylum>;Cytophagia;Cytophagales;unclassified Cytophagales;Thermoflexibacter;Thermoflexibacter ruber
Blattabacterium cuenoti BPAA	GCA_000348805.1	root;cellular organisms;Bacteria <prokaryotes>;FCB group;Bacteroidetes/Chlorobi group;Bacteroidetes <phylum>;Flavobacteriia;Flavobacteriales;Blattabacteriaceae;Blattabacterium;Blattabacterium cuenoti;Blattabacterium cuenoti BPAA
Blattabacterium sp. (Cryptocercus punctulatus) str. Cpu	GCA_000236405.1	root;cellular organisms;Bacteria <prokaryotes>;FCB group;Bacteroidetes/Chlorobi group;Bacteroidetes <phylum>;Flavobacteriia;Flavobacteriales;Blattabacteriaceae;Blattabacterium;Blattabacterium punctulatus;Blattabacterium sp. (Cryptocercus punctulatus) str. Cpu
Crocinitomix catalasitica ATCC 23190	GCA_000621625.1	root;cellular organisms;Bacteria <prokaryotes>;FCB group;Bacteroidetes/Chlorobi group;Bacteroidetes <phylum>;Flavobacteriia;Flavobacteriales;Crocinitomicaceae;Crocinitomix;Crocinitomix catalasitica;Crocinitomix catalasitica ATCC 23190
Fluviicola taffensis DSM 16823	GCA_000194605.1	root;cellular organisms;Bacteria <prokaryotes>;FCB group;Bacteroidetes/Chlorobi group;Bacteroidetes <phylum>;Flavobacteriia;Flavobacteriales;Crocinitomicaceae;Fluviicola;Fluviicola taffensis;Fluviicola taffensis DSM 16823
Lishizhenia tianjinensis	GCA_900116425.1	root;cellular organisms;Bacteria <prokaryotes>;FCB group;Bacteroidetes/Chlorobi group;Bacteroidetes <phylum>;Flavobacteriia;Flavobacteriales;Crocinitomicaceae;Lishizhenia;Lishizhenia tianjinensis
Owenweeksia hongkongensis DSM 17368	GCA_000236705.1	root;cellular organisms;Bacteria <prokaryotes>;FCB group;Bacteroidetes/Chlorobi group;Bacteroidetes <phylum>;Flavobacteriia;Flavobacteriales;Cryomorphaceae;Owenweeksia;Owenweeksia hongkongensis;Owenweeksia hongkongensis DSM 17368
Aequorivita capsosiphonis DSM 23843	GCA_000429125.1	root;cellular organisms;Bacteria <prokaryotes>;FCB group;Bacteroidetes/Chlorobi group;Bacteroidetes <phylum>;Flavobacteriia;Flavobacteriales;Flavobacteriaceae;Aequorivita;Aequorivita capsosiphonis;Aequorivita capsosiphonis DSM 23843
Aequorivita sublithincola DSM 14238	GCA_000265385.1	root;cellular organisms;Bacteria <prokaryotes>;FCB group;Bacteroidetes/Chlorobi group;Bacteroidetes <phylum>;Flavobacteriia;Flavobacteriales;Flavobacteriaceae;Aequorivita;Aequorivita sublithincola;Aequorivita sublithincola DSM 14238
Aequorivita viscosa	GCA_900106795.1	root;cellular organisms;Bacteria <prokaryotes>;FCB group;Bacteroidetes/Chlorobi group;Bacteroidetes <phylum>;Flavobacteriia;Flavobacteriales;Flavobacteriaceae;Aequorivita;Aequorivita viscosa
Aequorivita vladivostokensis	GCA_000952855.1	root;cellular organisms;Bacteria <prokaryotes>;FCB group;Bacteroidetes/Chlorobi group;Bacteroidetes <phylum>;Flavobacteriia;Flavobacteriales;Flavobacteriaceae;Aequorivita;Aequorivita vladivostokensis
Algibacter alginicilyticus	GCA_001310225.1	root;cellular organisms;Bacteria <prokaryotes>;FCB group;Bacteroidetes/Chlorobi group;Bacteroidetes <phylum>;Flavobacteriia;Flavobacteriales;Flavobacteriaceae;Algibacter;Algibacter alginicilyticus
Algibacter aquaticus	GCA_001747085.1	root;cellular organisms;Bacteria <prokaryotes>;FCB group;Bacteroidetes/Chlorobi group;Bacteroidetes <phylum>;Flavobacteriia;Flavobacteriales;Flavobacteriaceae;Algibacter;Algibacter aquaticus
Algibacter lectus	GCA_900112395.1	root;cellular organisms;Bacteria <prokaryotes>;FCB group;Bacteroidetes/Chlorobi group;Bacteroidetes <phylum>;Flavobacteriia;Flavobacteriales;Flavobacteriaceae;Algibacter;Algibacter lectus
Algibacter pectinivorans	GCA_900112595.1	root;cellular organisms;Bacteria <prokaryotes>;FCB group;Bacteroidetes/Chlorobi group;Bacteroidetes <phylum>;Flavobacteriia;Flavobacteriales;Flavobacteriaceae;Algibacter;Algibacter pectinivorans
Algoriella xinjiangensis	GCA_900115015.1	root;cellular organisms;Bacteria <prokaryotes>;FCB group;Bacteroidetes/Chlorobi group;Bacteroidetes <phylum>;Flavobacteriia;Flavobacteriales;Flavobacteriaceae;Algoriella;Algoriella xinjiangensis
Altibacter lentus	GCA_000746845.1	root;cellular organisms;Bacteria <prokaryotes>;FCB group;Bacteroidetes/Chlorobi group;Bacteroidetes <phylum>;Flavobacteriia;Flavobacteriales;Flavobacteriaceae;Altibacter;Altibacter lentus
Apibacter mensalis	GCA_001418685.1	root;cellular organisms;Bacteria <prokaryotes>;FCB group;Bacteroidetes/Chlorobi group;Bacteroidetes <phylum>;Flavobacteriia;Flavobacteriales;Flavobacteriaceae;Apibacter;Apibacter mensalis
Aquimarina agarilytica ZC1	GCA_000255455.1	root;cellular organisms;Bacteria <prokaryotes>;FCB group;Bacteroidetes/Chlorobi group;Bacteroidetes <phylum>;Flavobacteriia;Flavobacteriales;Flavobacteriaceae;Aquimarina;Aquimarina agarilytica;Aquimarina agarilytica ZC1
Aquimarina amphilecti	GCA_900109375.1	root;cellular organisms;Bacteria <prokaryotes>;FCB group;Bacteroidetes/Chlorobi group;Bacteroidetes <phylum>;Flavobacteriia;Flavobacteriales;Flavobacteriaceae;Aquimarina;Aquimarina amphilecti
Aquimarina latercula DSM 2041	GCA_000430645.1	root;cellular organisms;Bacteria <prokaryotes>;FCB group;Bacteroidetes/Chlorobi group;Bacteroidetes <phylum>;Flavobacteriia;Flavobacteriales;Flavobacteriaceae;Aquimarina;Aquimarina latercula;Aquimarina latercula DSM 2041
Aquimarina longa SW024	GCA_001401755.1	root;cellular organisms;Bacteria <prokaryotes>;FCB group;Bacteroidetes/Chlorobi group;Bacteroidetes <phylum>;Flavobacteriia;Flavobacteriales;Flavobacteriaceae;Aquimarina;Aquimarina longa;Aquimarina longa SW024
Aquimarina macrocephali JAMB N27	GCA_000520995.1	root;cellular organisms;Bacteria <prokaryotes>;FCB group;Bacteroidetes/Chlorobi group;Bacteroidetes <phylum>;Flavobacteriia;Flavobacteriales;Flavobacteriaceae;Aquimarina;Aquimarina macrocephali;Aquimarina macrocephali JAMB N27
Aquimarina muelleri DSM 19832	GCA_000430665.1	root;cellular organisms;Bacteria <prokaryotes>;FCB group;Bacteroidetes/Chlorobi group;Bacteroidetes <phylum>;Flavobacteriia;Flavobacteriales;Flavobacteriaceae;Aquimarina;Aquimarina muelleri;Aquimarina muelleri DSM 19832
Aquimarina pacifica	GCA_000520955.1	root;cellular organisms;Bacteria <prokaryotes>;FCB group;Bacteroidetes/Chlorobi group;Bacteroidetes <phylum>;Flavobacteriia;Flavobacteriales;Flavobacteriaceae;Aquimarina;Aquimarina pacifica
Aquimarina spongiae	GCA_900141785.1	root;cellular organisms;Bacteria <prokaryotes>;FCB group;Bacteroidetes/Chlorobi group;Bacteroidetes <phylum>;Flavobacteriia;Flavobacteriales;Flavobacteriaceae;Aquimarina;Aquimarina spongiae
Arenibacter algicola	GCA_002234495.1	root;cellular organisms;Bacteria <prokaryotes>;FCB group;Bacteroidetes/Chlorobi group;Bacteroidetes <phylum>;Flavobacteriia;Flavobacteriales;Flavobacteriaceae;Arenibacter;Arenibacter algicola
Arenibacter certesii DSM 19833	GCA_000429545.1	root;cellular organisms;Bacteria <prokaryotes>;FCB group;Bacteroidetes/Chlorobi group;Bacteroidetes <phylum>;Flavobacteriia;Flavobacteriales;Flavobacteriaceae;Arenibacter;Arenibacter certesii;Arenibacter certesii DSM 19833
Arenibacter latericius DSM 15913	GCA_000424985.1	root;cellular organisms;Bacteria <prokaryotes>;FCB group;Bacteroidetes/Chlorobi group;Bacteroidetes <phylum>;Flavobacteriia;Flavobacteriales;Flavobacteriaceae;Arenibacter;Arenibacter latericius;Arenibacter latericius DSM 15913
Arenibacter nanhaiticus	GCA_900141935.1	root;cellular organisms;Bacteria <prokaryotes>;FCB group;Bacteroidetes/Chlorobi group;Bacteroidetes <phylum>;Flavobacteriia;Flavobacteriales;Flavobacteriaceae;Arenibacter;Arenibacter nanhaiticus
Arenitalea lutea	GCA_000283015.1	root;cellular organisms;Bacteria <prokaryotes>;FCB group;Bacteroidetes/Chlorobi group;Bacteroidetes <phylum>;Flavobacteriia;Flavobacteriales;Flavobacteriaceae;Arenitalea;Arenitalea lutea
Bergeyella zoohelcum ATCC 43767	GCA_000301075.1	root;cellular organisms;Bacteria <prokaryotes>;FCB group;Bacteroidetes/Chlorobi group;Bacteroidetes <phylum>;Flavobacteriia;Flavobacteriales;Flavobacteriaceae;Bergeyella;Bergeyella zoohelcum;Bergeyella zoohelcum ATCC 43767
Bizionia argentinensis JUB59	GCA_000224335.2	root;cellular organisms;Bacteria <prokaryotes>;FCB group;Bacteroidetes/Chlorobi group;Bacteroidetes <phylum>;Flavobacteriia;Flavobacteriales;Flavobacteriaceae;Bizionia;Bizionia argentinensis;Bizionia argentinensis JUB59
Bizionia echini	GCA_900115185.1	root;cellular organisms;Bacteria <prokaryotes>;FCB group;Bacteroidetes/Chlorobi group;Bacteroidetes <phylum>;Flavobacteriia;Flavobacteriales;Flavobacteriaceae;Bizionia;Bizionia echini
Bizionia paragorgiae	GCA_900107625.1	root;cellular organisms;Bacteria <prokaryotes>;FCB group;Bacteroidetes/Chlorobi group;Bacteroidetes <phylum>;Flavobacteriia;Flavobacteriales;Flavobacteriaceae;Bizionia;Bizionia paragorgiae
Capnocytophaga canimorsus Cc5	GCA_000220625.1	root;cellular organisms;Bacteria <prokaryotes>;FCB group;Bacteroidetes/Chlorobi group;Bacteroidetes <phylum>;Flavobacteriia;Flavobacteriales;Flavobacteriaceae;Capnocytophaga;Capnocytophaga canimorsus;Capnocytophaga canimorsus Cc5
Capnocytophaga canis	GCA_000827555.1	root;cellular organisms;Bacteria <prokaryotes>;FCB group;Bacteroidetes/Chlorobi group;Bacteroidetes <phylum>;Flavobacteriia;Flavobacteriales;Flavobacteriaceae;Capnocytophaga;Capnocytophaga canis
Capnocytophaga cynodegmi DSM 19736	GCA_000379185.1	root;cellular organisms;Bacteria <prokaryotes>;FCB group;Bacteroidetes/Chlorobi group;Bacteroidetes <phylum>;Flavobacteriia;Flavobacteriales;Flavobacteriaceae;Capnocytophaga;Capnocytophaga cynodegmi;Capnocytophaga cynodegmi DSM 19736
Capnocytophaga gingivalis ATCC 33624	GCA_000174755.1	root;cellular organisms;Bacteria <prokaryotes>;FCB group;Bacteroidetes/Chlorobi group;Bacteroidetes <phylum>;Flavobacteriia;Flavobacteriales;Flavobacteriaceae;Capnocytophaga;Capnocytophaga gingivalis;Capnocytophaga gingivalis ATCC 33624
Capnocytophaga granulosa ATCC 51502	GCA_000411115.1	root;cellular organisms;Bacteria <prokaryotes>;FCB group;Bacteroidetes/Chlorobi group;Bacteroidetes <phylum>;Flavobacteriia;Flavobacteriales;Flavobacteriaceae;Capnocytophaga;Capnocytophaga granulosa;Capnocytophaga granulosa ATCC 51502
Capnocytophaga haemolytica	GCA_001553545.1	root;cellular organisms;Bacteria <prokaryotes>;FCB group;Bacteroidetes/Chlorobi group;Bacteroidetes <phylum>;Flavobacteriia;Flavobacteriales;Flavobacteriaceae;Capnocytophaga;Capnocytophaga haemolytica
Capnocytophaga ochracea DSM 7271	GCA_000023285.1	root;cellular organisms;Bacteria <prokaryotes>;FCB group;Bacteroidetes/Chlorobi group;Bacteroidetes <phylum>;Flavobacteriia;Flavobacteriales;Flavobacteriaceae;Capnocytophaga;Capnocytophaga ochracea;Capnocytophaga ochracea DSM 7271
Cellulophaga algicola DSM 14237	GCA_000186265.1	root;cellular organisms;Bacteria <prokaryotes>;FCB group;Bacteroidetes/Chlorobi group;Bacteroidetes <phylum>;Flavobacteriia;Flavobacteriales;Flavobacteriaceae;Cellulophaga;Cellulophaga algicola;Cellulophaga algicola DSM 14237
Cellulophaga baltica 18	GCA_000468615.2	root;cellular organisms;Bacteria <prokaryotes>;FCB group;Bacteroidetes/Chlorobi group;Bacteroidetes <phylum>;Flavobacteriia;Flavobacteriales;Flavobacteriaceae;Cellulophaga;Cellulophaga baltica;Cellulophaga baltica 18
Cellulophaga fucicola	GCA_900119145.1	root;cellular organisms;Bacteria <prokaryotes>;FCB group;Bacteroidetes/Chlorobi group;Bacteroidetes <phylum>;Flavobacteriia;Flavobacteriales;Flavobacteriaceae;Cellulophaga;Cellulophaga fucicola
Cellulophaga lytica DSM 7489	GCA_000190595.1	root;cellular organisms;Bacteria <prokaryotes>;FCB group;Bacteroidetes/Chlorobi group;Bacteroidetes <phylum>;Flavobacteriia;Flavobacteriales;Flavobacteriaceae;Cellulophaga;Cellulophaga lytica;Cellulophaga lytica DSM 7489
Cellulophaga tyrosinoxydans	GCA_900176415.1	root;cellular organisms;Bacteria <prokaryotes>;FCB group;Bacteroidetes/Chlorobi group;Bacteroidetes <phylum>;Flavobacteriia;Flavobacteriales;Flavobacteriaceae;Cellulophaga;Cellulophaga tyrosinoxydans
Chishuiella changwenlii	GCA_900142565.1	root;cellular organisms;Bacteria <prokaryotes>;FCB group;Bacteroidetes/Chlorobi group;Bacteroidetes <phylum>;Flavobacteriia;Flavobacteriales;Flavobacteriaceae;Chishuiella;Chishuiella changwenlii
Chryseobacterium angstadtii	GCA_001045465.1	root;cellular organisms;Bacteria <prokaryotes>;FCB group;Bacteroidetes/Chlorobi group;Bacteroidetes <phylum>;Flavobacteriia;Flavobacteriales;Flavobacteriaceae;Chryseobacterium;Chryseobacterium angstadtii
Chryseobacterium antarcticum	GCA_000729985.1	root;cellular organisms;Bacteria <prokaryotes>;FCB group;Bacteroidetes/Chlorobi group;Bacteroidetes <phylum>;Flavobacteriia;Flavobacteriales;Flavobacteriaceae;Chryseobacterium;Chryseobacterium antarcticum
Chryseobacterium aquaticum	GCA_001420285.1	root;cellular organisms;Bacteria <prokaryotes>;FCB group;Bacteroidetes/Chlorobi group;Bacteroidetes <phylum>;Flavobacteriia;Flavobacteriales;Flavobacteriaceae;Chryseobacterium;Chryseobacterium aquaticum
Chryseobacterium arachidis	GCA_900129245.1	root;cellular organisms;Bacteria <prokaryotes>;FCB group;Bacteroidetes/Chlorobi group;Bacteroidetes <phylum>;Flavobacteriia;Flavobacteriales;Flavobacteriaceae;Chryseobacterium;Chryseobacterium arachidis
Chryseobacterium bovis DSM 19482	GCA_900108115.1	root;cellular organisms;Bacteria <prokaryotes>;FCB group;Bacteroidetes/Chlorobi group;Bacteroidetes <phylum>;Flavobacteriia;Flavobacteriales;Flavobacteriaceae;Chryseobacterium;Chryseobacterium bovis;Chryseobacterium bovis DSM 19482
Chryseobacterium caeni DSM 17710	GCA_000426465.1	root;cellular organisms;Bacteria <prokaryotes>;FCB group;Bacteroidetes/Chlorobi group;Bacteroidetes <phylum>;Flavobacteriia;Flavobacteriales;Flavobacteriaceae;Chryseobacterium;Chryseobacterium caeni;Chryseobacterium caeni DSM 17710
Chryseobacterium chaponense	GCA_900156725.1	root;cellular organisms;Bacteria <prokaryotes>;FCB group;Bacteroidetes/Chlorobi group;Bacteroidetes <phylum>;Flavobacteriia;Flavobacteriales;Flavobacteriaceae;Chryseobacterium;Chryseobacterium chaponense
Chryseobacterium daeguense DSM 19388	GCA_000430825.1	root;cellular organisms;Bacteria <prokaryotes>;FCB group;Bacteroidetes/Chlorobi group;Bacteroidetes <phylum>;Flavobacteriia;Flavobacteriales;Flavobacteriaceae;Chryseobacterium;Chryseobacterium daeguense;Chryseobacterium daeguense DSM 19388
Chryseobacterium formosense	GCA_000737665.1	root;cellular organisms;Bacteria <prokaryotes>;FCB group;Bacteroidetes/Chlorobi group;Bacteroidetes <phylum>;Flavobacteriia;Flavobacteriales;Flavobacteriaceae;Chryseobacterium;Chryseobacterium formosense
Chryseobacterium frigidisoli	GCA_900113805.1	root;cellular organisms;Bacteria <prokaryotes>;FCB group;Bacteroidetes/Chlorobi group;Bacteroidetes <phylum>;Flavobacteriia;Flavobacteriales;Flavobacteriaceae;Chryseobacterium;Chryseobacterium frigidisoli
Chryseobacterium gregarium DSM 19109	GCA_000430845.1	root;cellular organisms;Bacteria <prokaryotes>;FCB group;Bacteroidetes/Chlorobi group;Bacteroidetes <phylum>;Flavobacteriia;Flavobacteriales;Flavobacteriaceae;Chryseobacterium;Chryseobacterium gregarium;Chryseobacterium gregarium DSM 19109
Chryseobacterium haifense DSM 19056	GCA_000735695.2	root;cellular organisms;Bacteria <prokaryotes>;FCB group;Bacteroidetes/Chlorobi group;Bacteroidetes <phylum>;Flavobacteriia;Flavobacteriales;Flavobacteriaceae;Chryseobacterium;Chryseobacterium haifense;Chryseobacterium haifense DSM 19056
Chryseobacterium halperniae	GCA_000735105.1	root;cellular organisms;Bacteria <prokaryotes>;FCB group;Bacteroidetes/Chlorobi group;Bacteroidetes <phylum>;Flavobacteriia;Flavobacteriales;Flavobacteriaceae;Chryseobacterium;Chryseobacterium halperniae
Chryseobacterium hispalense DSM 25574	GCA_000708615.2	root;cellular organisms;Bacteria <prokaryotes>;FCB group;Bacteroidetes/Chlorobi group;Bacteroidetes <phylum>;Flavobacteriia;Flavobacteriales;Flavobacteriaceae;Chryseobacterium;Chryseobacterium hispalense;Chryseobacterium hispalense DSM 25574
Chryseobacterium hominis	GCA_900108525.1	root;cellular organisms;Bacteria <prokaryotes>;FCB group;Bacteroidetes/Chlorobi group;Bacteroidetes <phylum>;Flavobacteriia;Flavobacteriales;Flavobacteriaceae;Chryseobacterium;Chryseobacterium hominis
Chryseobacterium indologenes	GCA_001295265.1	root;cellular organisms;Bacteria <prokaryotes>;FCB group;Bacteroidetes/Chlorobi group;Bacteroidetes <phylum>;Flavobacteriia;Flavobacteriales;Flavobacteriaceae;Chryseobacterium;Chryseobacterium indologenes
Chryseobacterium indologenes	GCA_002025665.1	root;cellular organisms;Bacteria <prokaryotes>;FCB group;Bacteroidetes/Chlorobi group;Bacteroidetes <phylum>;Flavobacteriia;Flavobacteriales;Flavobacteriaceae;Chryseobacterium;Chryseobacterium indologenes
Chryseobacterium koreense CCUG 49689	GCA_001045435.1	root;cellular organisms;Bacteria <prokaryotes>;FCB group;Bacteroidetes/Chlorobi group;Bacteroidetes <phylum>;Flavobacteriia;Flavobacteriales;Flavobacteriaceae;Chryseobacterium;Chryseobacterium koreense;Chryseobacterium koreense CCUG 49689
Chryseobacterium molle	GCA_900142325.1	root;cellular organisms;Bacteria <prokaryotes>;FCB group;Bacteroidetes/Chlorobi group;Bacteroidetes <phylum>;Flavobacteriia;Flavobacteriales;Flavobacteriaceae;Chryseobacterium;Chryseobacterium molle
Chryseobacterium palustre DSM 21579	GCA_000422265.1	root;cellular organisms;Bacteria <prokaryotes>;FCB group;Bacteroidetes/Chlorobi group;Bacteroidetes <phylum>;Flavobacteriia;Flavobacteriales;Flavobacteriaceae;Chryseobacterium;Chryseobacterium palustre;Chryseobacterium palustre DSM 21579
Chryseobacterium piperi	GCA_000737775.1	root;cellular organisms;Bacteria <prokaryotes>;FCB group;Bacteroidetes/Chlorobi group;Bacteroidetes <phylum>;Flavobacteriia;Flavobacteriales;Flavobacteriaceae;Chryseobacterium;Chryseobacterium piperi
Chryseobacterium piscicola	GCA_900156685.1	root;cellular organisms;Bacteria <prokaryotes>;FCB group;Bacteroidetes/Chlorobi group;Bacteroidetes <phylum>;Flavobacteriia;Flavobacteriales;Flavobacteriaceae;Chryseobacterium;Chryseobacterium piscicola
Chryseobacterium polytrichastri	GCA_900142445.1	root;cellular organisms;Bacteria <prokaryotes>;FCB group;Bacteroidetes/Chlorobi group;Bacteroidetes <phylum>;Flavobacteriia;Flavobacteriales;Flavobacteriaceae;Chryseobacterium;Chryseobacterium polytrichastri
Chryseobacterium scophthalmum	GCA_900143185.1	root;cellular organisms;Bacteria <prokaryotes>;FCB group;Bacteroidetes/Chlorobi group;Bacteroidetes <phylum>;Flavobacteriia;Flavobacteriales;Flavobacteriaceae;Chryseobacterium;Chryseobacterium scophthalmum
Chryseobacterium soldanellicola	GCA_900100115.1	root;cellular organisms;Bacteria <prokaryotes>;FCB group;Bacteroidetes/Chlorobi group;Bacteroidetes <phylum>;Flavobacteriia;Flavobacteriales;Flavobacteriaceae;Chryseobacterium;Chryseobacterium soldanellicola
Chryseobacterium soli	GCA_000737705.1	root;cellular organisms;Bacteria <prokaryotes>;FCB group;Bacteroidetes/Chlorobi group;Bacteroidetes <phylum>;Flavobacteriia;Flavobacteriales;Flavobacteriaceae;Chryseobacterium;Chryseobacterium soli
Chryseobacterium solincola	GCA_000812875.1	root;cellular organisms;Bacteria <prokaryotes>;FCB group;Bacteroidetes/Chlorobi group;Bacteroidetes <phylum>;Flavobacteriia;Flavobacteriales;Flavobacteriaceae;Chryseobacterium;Chryseobacterium solincola
Chryseobacterium taihuense	GCA_900103755.1	root;cellular organisms;Bacteria <prokaryotes>;FCB group;Bacteroidetes/Chlorobi group;Bacteroidetes <phylum>;Flavobacteriia;Flavobacteriales;Flavobacteriaceae;Chryseobacterium;Chryseobacterium taihuense
Chryseobacterium vrystaatense	GCA_000737765.1	root;cellular organisms;Bacteria <prokaryotes>;FCB group;Bacteroidetes/Chlorobi group;Bacteroidetes <phylum>;Flavobacteriia;Flavobacteriales;Flavobacteriaceae;Chryseobacterium;Chryseobacterium vrystaatense
Chryseobacterium wanjuense	GCA_900111495.1	root;cellular organisms;Bacteria <prokaryotes>;FCB group;Bacteroidetes/Chlorobi group;Bacteroidetes <phylum>;Flavobacteriia;Flavobacteriales;Flavobacteriaceae;Chryseobacterium;Chryseobacterium wanjuense
Chryseobacterium zeae	GCA_900141765.1	root;cellular organisms;Bacteria <prokaryotes>;FCB group;Bacteroidetes/Chlorobi group;Bacteroidetes <phylum>;Flavobacteriia;Flavobacteriales;Flavobacteriaceae;Chryseobacterium;Chryseobacterium zeae
Cloacibacterium normanense	GCA_900104195.1	root;cellular organisms;Bacteria <prokaryotes>;FCB group;Bacteroidetes/Chlorobi group;Bacteroidetes <phylum>;Flavobacteriia;Flavobacteriales;Flavobacteriaceae;Cloacibacterium;Cloacibacterium normanense
Croceibacter atlanticus HTCC2559	GCA_000196315.1	root;cellular organisms;Bacteria <prokaryotes>;FCB group;Bacteroidetes/Chlorobi group;Bacteroidetes <phylum>;Flavobacteriia;Flavobacteriales;Flavobacteriaceae;Croceibacter;Croceibacter atlanticus;Croceibacter atlanticus HTCC2559
Croceitalea dokdonensis DOKDO 023	GCA_001306415.1	root;cellular organisms;Bacteria <prokaryotes>;FCB group;Bacteroidetes/Chlorobi group;Bacteroidetes <phylum>;Flavobacteriia;Flavobacteriales;Flavobacteriaceae;Croceitalea;Croceitalea dokdonensis;Croceitalea dokdonensis DOKDO 023
Cruoricaptor ignavus	GCA_900141665.1	root;cellular organisms;Bacteria <prokaryotes>;FCB group;Bacteroidetes/Chlorobi group;Bacteroidetes <phylum>;Flavobacteriia;Flavobacteriales;Flavobacteriaceae;Cruoricaptor;Cruoricaptor ignavus
Dokdonia donghaensis DSW-1	GCA_001653755.1	root;cellular organisms;Bacteria <prokaryotes>;FCB group;Bacteroidetes/Chlorobi group;Bacteroidetes <phylum>;Flavobacteriia;Flavobacteriales;Flavobacteriaceae;Dokdonia;Dokdonia donghaensis;Dokdonia donghaensis DSW-1
Dokdonia pacifica	GCA_900188275.1	root;cellular organisms;Bacteria <prokaryotes>;FCB group;Bacteroidetes/Chlorobi group;Bacteroidetes <phylum>;Flavobacteriia;Flavobacteriales;Flavobacteriaceae;Dokdonia;Dokdonia pacifica
Elizabethkingia anophelis NUHP1	GCA_000495935.2	root;cellular organisms;Bacteria <prokaryotes>;FCB group;Bacteroidetes/Chlorobi group;Bacteroidetes <phylum>;Flavobacteriia;Flavobacteriales;Flavobacteriaceae;Elizabethkingia;Elizabethkingia anophelis;Elizabethkingia anophelis NUHP1
Empedobacter brevis NBRC 14943 = ATCC 43319	GCA_000382425.1	root;cellular organisms;Bacteria <prokaryotes>;FCB group;Bacteroidetes/Chlorobi group;Bacteroidetes <phylum>;Flavobacteriia;Flavobacteriales;Flavobacteriaceae;Empedobacter;Empedobacter brevis;Empedobacter brevis NBRC 14943 = ATCC 43319
Eudoraea adriatica DSM 19308	GCA_000382125.1	root;cellular organisms;Bacteria <prokaryotes>;FCB group;Bacteroidetes/Chlorobi group;Bacteroidetes <phylum>;Flavobacteriia;Flavobacteriales;Flavobacteriaceae;Eudoraea;Eudoraea adriatica;Eudoraea adriatica DSM 19308
Flagellimonas eckloniae	GCA_001413955.1	root;cellular organisms;Bacteria <prokaryotes>;FCB group;Bacteroidetes/Chlorobi group;Bacteroidetes <phylum>;Flavobacteriia;Flavobacteriales;Flavobacteriaceae;Flagellimonas;Flagellimonas eckloniae
Flaviramulus basaltis	GCA_900114265.1	root;cellular organisms;Bacteria <prokaryotes>;FCB group;Bacteroidetes/Chlorobi group;Bacteroidetes <phylum>;Flavobacteriia;Flavobacteriales;Flavobacteriaceae;Flaviramulus;Flaviramulus basaltis
Flaviramulus ichthyoenteri Th78	GCA_000789235.1	root;cellular organisms;Bacteria <prokaryotes>;FCB group;Bacteroidetes/Chlorobi group;Bacteroidetes <phylum>;Flavobacteriia;Flavobacteriales;Flavobacteriaceae;Flaviramulus;Flaviramulus ichthyoenteri;Flaviramulus ichthyoenteri Th78
Flavobacterium akiainvivens	GCA_001278115.1	root;cellular organisms;Bacteria <prokaryotes>;FCB group;Bacteroidetes/Chlorobi group;Bacteroidetes <phylum>;Flavobacteriia;Flavobacteriales;Flavobacteriaceae;Flavobacterium;Flavobacterium akiainvivens
Flavobacterium antarcticum DSM 19726	GCA_000419685.1	root;cellular organisms;Bacteria <prokaryotes>;FCB group;Bacteroidetes/Chlorobi group;Bacteroidetes <phylum>;Flavobacteriia;Flavobacteriales;Flavobacteriaceae;Flavobacterium;Flavobacterium antarcticum;Flavobacterium antarcticum DSM 19726
Flavobacterium aquatile LMG 4008 = ATCC 11947	GCA_000757385.1	root;cellular organisms;Bacteria <prokaryotes>;FCB group;Bacteroidetes/Chlorobi group;Bacteroidetes <phylum>;Flavobacteriia;Flavobacteriales;Flavobacteriaceae;Flavobacterium;Flavobacterium aquatile;Flavobacterium aquatile LMG 4008 = ATCC 11947
Flavobacterium beibuense F44-8	GCA_000769915.1	root;cellular organisms;Bacteria <prokaryotes>;FCB group;Bacteroidetes/Chlorobi group;Bacteroidetes <phylum>;Flavobacteriia;Flavobacteriales;Flavobacteriaceae;Flavobacterium;Flavobacterium beibuense;Flavobacterium beibuense F44-8
Flavobacterium branchiophilum FL-15	GCA_000253275.1	root;cellular organisms;Bacteria <prokaryotes>;FCB group;Bacteroidetes/Chlorobi group;Bacteroidetes <phylum>;Flavobacteriia;Flavobacteriales;Flavobacteriaceae;Flavobacterium;Flavobacterium branchiophilum;Flavobacterium branchiophilum FL-15
Flavobacterium caeni	GCA_900101895.1	root;cellular organisms;Bacteria <prokaryotes>;FCB group;Bacteroidetes/Chlorobi group;Bacteroidetes <phylum>;Flavobacteriia;Flavobacteriales;Flavobacteriaceae;Flavobacterium;Flavobacterium caeni
Flavobacterium cauense R2A-7	GCA_000498475.1	root;cellular organisms;Bacteria <prokaryotes>;FCB group;Bacteroidetes/Chlorobi group;Bacteroidetes <phylum>;Flavobacteriia;Flavobacteriales;Flavobacteriaceae;Flavobacterium;Flavobacterium cauense;Flavobacterium cauense R2A-7
Flavobacterium columnare ATCC 49512	GCA_000240075.2	root;cellular organisms;Bacteria <prokaryotes>;FCB group;Bacteroidetes/Chlorobi group;Bacteroidetes <phylum>;Flavobacteriia;Flavobacteriales;Flavobacteriaceae;Flavobacterium;Flavobacterium columnare;Flavobacterium columnare ATCC 49512
Flavobacterium crassostreae	GCA_001831475.1	root;cellular organisms;Bacteria <prokaryotes>;FCB group;Bacteroidetes/Chlorobi group;Bacteroidetes <phylum>;Flavobacteriia;Flavobacteriales;Flavobacteriaceae;Flavobacterium;Flavobacterium crassostreae
Flavobacterium daejeonense DSM 17708	GCA_000425425.1	root;cellular organisms;Bacteria <prokaryotes>;FCB group;Bacteroidetes/Chlorobi group;Bacteroidetes <phylum>;Flavobacteriia;Flavobacteriales;Flavobacteriaceae;Flavobacterium;Flavobacterium daejeonense;Flavobacterium daejeonense DSM 17708
Flavobacterium degerlachei	GCA_900106645.1	root;cellular organisms;Bacteria <prokaryotes>;FCB group;Bacteroidetes/Chlorobi group;Bacteroidetes <phylum>;Flavobacteriia;Flavobacteriales;Flavobacteriaceae;Flavobacterium;Flavobacterium degerlachei
Flavobacterium enshiense DK69	GCA_000498495.1	root;cellular organisms;Bacteria <prokaryotes>;FCB group;Bacteroidetes/Chlorobi group;Bacteroidetes <phylum>;Flavobacteriia;Flavobacteriales;Flavobacteriaceae;Flavobacterium;Flavobacterium enshiense;Flavobacterium enshiense DK69
Flavobacterium filum DSM 17961	GCA_000425465.1	root;cellular organisms;Bacteria <prokaryotes>;FCB group;Bacteroidetes/Chlorobi group;Bacteroidetes <phylum>;Flavobacteriia;Flavobacteriales;Flavobacteriaceae;Flavobacterium;Flavobacterium filum;Flavobacterium filum DSM 17961
Flavobacterium fluvii	GCA_900129545.1	root;cellular organisms;Bacteria <prokaryotes>;FCB group;Bacteroidetes/Chlorobi group;Bacteroidetes <phylum>;Flavobacteriia;Flavobacteriales;Flavobacteriaceae;Flavobacterium;Flavobacterium fluvii
Flavobacterium fontis	GCA_900129405.1	root;cellular organisms;Bacteria <prokaryotes>;FCB group;Bacteroidetes/Chlorobi group;Bacteroidetes <phylum>;Flavobacteriia;Flavobacteriales;Flavobacteriaceae;Flavobacterium;Flavobacterium fontis
Flavobacterium frigoris	GCA_900111075.1	root;cellular organisms;Bacteria <prokaryotes>;FCB group;Bacteroidetes/Chlorobi group;Bacteroidetes <phylum>;Flavobacteriia;Flavobacteriales;Flavobacteriaceae;Flavobacterium;Flavobacterium frigoris
Flavobacterium gelidilacus DSM 15343	GCA_000422685.1	root;cellular organisms;Bacteria <prokaryotes>;FCB group;Bacteroidetes/Chlorobi group;Bacteroidetes <phylum>;Flavobacteriia;Flavobacteriales;Flavobacteriaceae;Flavobacterium;Flavobacterium gelidilacus;Flavobacterium gelidilacus DSM 15343
Flavobacterium gilvum	GCA_001761465.1	root;cellular organisms;Bacteria <prokaryotes>;FCB group;Bacteroidetes/Chlorobi group;Bacteroidetes <phylum>;Flavobacteriia;Flavobacteriales;Flavobacteriaceae;Flavobacterium;Flavobacterium gilvum
Flavobacterium granuli	GCA_900129705.1	root;cellular organisms;Bacteria <prokaryotes>;FCB group;Bacteroidetes/Chlorobi group;Bacteroidetes <phylum>;Flavobacteriia;Flavobacteriales;Flavobacteriaceae;Flavobacterium;Flavobacterium granuli
Flavobacterium haoranii	GCA_900142055.1	root;cellular organisms;Bacteria <prokaryotes>;FCB group;Bacteroidetes/Chlorobi group;Bacteroidetes <phylum>;Flavobacteriia;Flavobacteriales;Flavobacteriaceae;Flavobacterium;Flavobacterium haoranii
Flavobacterium hydatis	GCA_000737695.1	root;cellular organisms;Bacteria <prokaryotes>;FCB group;Bacteroidetes/Chlorobi group;Bacteroidetes <phylum>;Flavobacteriia;Flavobacteriales;Flavobacteriaceae;Flavobacterium;Flavobacterium hydatis
Flavobacterium indicum GPTSA100-9 = DSM 17447	GCA_000455605.1	root;cellular organisms;Bacteria <prokaryotes>;FCB group;Bacteroidetes/Chlorobi group;Bacteroidetes <phylum>;Flavobacteriia;Flavobacteriales;Flavobacteriaceae;Flavobacterium;Flavobacterium indicum;Flavobacterium indicum GPTSA100-9 = DSM 17447
Flavobacterium johnsoniae UW101	GCA_000016645.1	root;cellular organisms;Bacteria <prokaryotes>;FCB group;Bacteroidetes/Chlorobi group;Bacteroidetes <phylum>;Flavobacteriia;Flavobacteriales;Flavobacteriaceae;Flavobacterium;Flavobacterium johnsoniae;Flavobacterium johnsoniae UW101
Flavobacterium marinum	GCA_900108395.1	root;cellular organisms;Bacteria <prokaryotes>;FCB group;Bacteroidetes/Chlorobi group;Bacteroidetes <phylum>;Flavobacteriia;Flavobacteriales;Flavobacteriaceae;Flavobacterium;Flavobacterium marinum
Flavobacterium noncentrifugens	GCA_900100375.1	root;cellular organisms;Bacteria <prokaryotes>;FCB group;Bacteroidetes/Chlorobi group;Bacteroidetes <phylum>;Flavobacteriia;Flavobacteriales;Flavobacteriaceae;Flavobacterium;Flavobacterium noncentrifugens
Flavobacterium psychrophilum JIP02/86	GCA_000064305.2	root;cellular organisms;Bacteria <prokaryotes>;FCB group;Bacteroidetes/Chlorobi group;Bacteroidetes <phylum>;Flavobacteriia;Flavobacteriales;Flavobacteriaceae;Flavobacterium;Flavobacterium psychrophilum;Flavobacterium psychrophilum JIP02/86
Flavobacterium rivuli WB 3.3-2 = DSM 21788	GCA_000378485.1	root;cellular organisms;Bacteria <prokaryotes>;FCB group;Bacteroidetes/Chlorobi group;Bacteroidetes <phylum>;Flavobacteriia;Flavobacteriales;Flavobacteriaceae;Flavobacterium;Flavobacterium rivuli;Flavobacterium rivuli WB 3.3-2 = DSM 21788
Flavobacterium saccharophilum	GCA_900142735.1	root;cellular organisms;Bacteria <prokaryotes>;FCB group;Bacteroidetes/Chlorobi group;Bacteroidetes <phylum>;Flavobacteriia;Flavobacteriales;Flavobacteriaceae;Flavobacterium;Flavobacterium saccharophilum
Flavobacterium sasangense DSM 21067	GCA_000686885.1	root;cellular organisms;Bacteria <prokaryotes>;FCB group;Bacteroidetes/Chlorobi group;Bacteroidetes <phylum>;Flavobacteriia;Flavobacteriales;Flavobacteriaceae;Flavobacterium;Flavobacterium sasangense;Flavobacterium sasangense DSM 21067
Flavobacterium seoulense	GCA_000695795.1	root;cellular organisms;Bacteria <prokaryotes>;FCB group;Bacteroidetes/Chlorobi group;Bacteroidetes <phylum>;Flavobacteriia;Flavobacteriales;Flavobacteriaceae;Flavobacterium;Flavobacterium seoulense
Flavobacterium sinopsychrotolerans	GCA_900110375.1	root;cellular organisms;Bacteria <prokaryotes>;FCB group;Bacteroidetes/Chlorobi group;Bacteroidetes <phylum>;Flavobacteriia;Flavobacteriales;Flavobacteriaceae;Flavobacterium;Flavobacterium sinopsychrotolerans
Flavobacterium soli DSM 19725	GCA_000422705.1	root;cellular organisms;Bacteria <prokaryotes>;FCB group;Bacteroidetes/Chlorobi group;Bacteroidetes <phylum>;Flavobacteriia;Flavobacteriales;Flavobacteriaceae;Flavobacterium;Flavobacterium soli;Flavobacterium soli DSM 19725
Flavobacterium subsaxonicum WB 4.1-42 = DSM 21790	GCA_000422725.1	root;cellular organisms;Bacteria <prokaryotes>;FCB group;Bacteroidetes/Chlorobi group;Bacteroidetes <phylum>;Flavobacteriia;Flavobacteriales;Flavobacteriaceae;Flavobacterium;Flavobacterium subsaxonicum;Flavobacterium subsaxonicum WB 4.1-42 = DSM 21790
Flavobacterium succinicans LMG 10402	GCA_000611675.1	root;cellular organisms;Bacteria <prokaryotes>;FCB group;Bacteroidetes/Chlorobi group;Bacteroidetes <phylum>;Flavobacteriia;Flavobacteriales;Flavobacteriaceae;Flavobacterium;Flavobacterium succinicans;Flavobacterium succinicans LMG 10402
Flavobacterium suncheonense GH29-5 = DSM 17707	GCA_000430025.1	root;cellular organisms;Bacteria <prokaryotes>;FCB group;Bacteroidetes/Chlorobi group;Bacteroidetes <phylum>;Flavobacteriia;Flavobacteriales;Flavobacteriaceae;Flavobacterium;Flavobacterium suncheonense;Flavobacterium suncheonense GH29-5 = DSM 17707
Flavobacterium terrae	GCA_900142035.1	root;cellular organisms;Bacteria <prokaryotes>;FCB group;Bacteroidetes/Chlorobi group;Bacteroidetes <phylum>;Flavobacteriia;Flavobacteriales;Flavobacteriaceae;Flavobacterium;Flavobacterium terrae
Flavobacterium terrigena	GCA_900108955.1	root;cellular organisms;Bacteria <prokaryotes>;FCB group;Bacteroidetes/Chlorobi group;Bacteroidetes <phylum>;Flavobacteriia;Flavobacteriales;Flavobacteriaceae;Flavobacterium;Flavobacterium terrigena
Flavobacterium ummariense	GCA_900115115.1	root;cellular organisms;Bacteria <prokaryotes>;FCB group;Bacteroidetes/Chlorobi group;Bacteroidetes <phylum>;Flavobacteriia;Flavobacteriales;Flavobacteriaceae;Flavobacterium;Flavobacterium ummariense
Flavobacterium urocaniciphilum	GCA_900110615.1	root;cellular organisms;Bacteria <prokaryotes>;FCB group;Bacteroidetes/Chlorobi group;Bacteroidetes <phylum>;Flavobacteriia;Flavobacteriales;Flavobacteriaceae;Flavobacterium;Flavobacterium urocaniciphilum
Flavobacterium xueshanense	GCA_900112975.1	root;cellular organisms;Bacteria <prokaryotes>;FCB group;Bacteroidetes/Chlorobi group;Bacteroidetes <phylum>;Flavobacteriia;Flavobacteriales;Flavobacteriaceae;Flavobacterium;Flavobacterium xueshanense
Formosa agariphila KMM 3901	GCA_000723205.1	root;cellular organisms;Bacteria <prokaryotes>;FCB group;Bacteroidetes/Chlorobi group;Bacteroidetes <phylum>;Flavobacteriia;Flavobacteriales;Flavobacteriaceae;Formosa;Formosa agariphila;Formosa agariphila KMM 3901
Formosa algae	GCA_001439665.1	root;cellular organisms;Bacteria <prokaryotes>;FCB group;Bacteroidetes/Chlorobi group;Bacteroidetes <phylum>;Flavobacteriia;Flavobacteriales;Flavobacteriaceae;Formosa;Formosa algae
Formosa haliotis	GCA_001685485.1	root;cellular organisms;Bacteria <prokaryotes>;FCB group;Bacteroidetes/Chlorobi group;Bacteroidetes <phylum>;Flavobacteriia;Flavobacteriales;Flavobacteriaceae;Formosa;Formosa haliotis
Gaetbulibacter saemankumensis DSM 17032	GCA_000425645.1	root;cellular organisms;Bacteria <prokaryotes>;FCB group;Bacteroidetes/Chlorobi group;Bacteroidetes <phylum>;Flavobacteriia;Flavobacteriales;Flavobacteriaceae;Gaetbulibacter;Gaetbulibacter saemankumensis;Gaetbulibacter saemankumensis DSM 17032
Galbibacter marinus	GCA_000300875.1	root;cellular organisms;Bacteria <prokaryotes>;FCB group;Bacteroidetes/Chlorobi group;Bacteroidetes <phylum>;Flavobacteriia;Flavobacteriales;Flavobacteriaceae;Galbibacter;Galbibacter marinus
Gelidibacter algens	GCA_001678675.1	root;cellular organisms;Bacteria <prokaryotes>;FCB group;Bacteroidetes/Chlorobi group;Bacteroidetes <phylum>;Flavobacteriia;Flavobacteriales;Flavobacteriaceae;Gelidibacter;Gelidibacter algens
Gelidibacter mesophilus DSM 14095	GCA_000423005.1	root;cellular organisms;Bacteria <prokaryotes>;FCB group;Bacteroidetes/Chlorobi group;Bacteroidetes <phylum>;Flavobacteriia;Flavobacteriales;Flavobacteriaceae;Gelidibacter;Gelidibacter mesophilus;Gelidibacter mesophilus DSM 14095
Gillisia limnaea DSM 15749	GCA_000243235.1	root;cellular organisms;Bacteria <prokaryotes>;FCB group;Bacteroidetes/Chlorobi group;Bacteroidetes <phylum>;Flavobacteriia;Flavobacteriales;Flavobacteriaceae;Gillisia;Gillisia limnaea;Gillisia limnaea DSM 15749
Gillisia marina	GCA_000258765.1	root;cellular organisms;Bacteria <prokaryotes>;FCB group;Bacteroidetes/Chlorobi group;Bacteroidetes <phylum>;Flavobacteriia;Flavobacteriales;Flavobacteriaceae;Gillisia;Gillisia marina
Gramella flava JLT2011	GCA_001951155.1	root;cellular organisms;Bacteria <prokaryotes>;FCB group;Bacteroidetes/Chlorobi group;Bacteroidetes <phylum>;Flavobacteriia;Flavobacteriales;Flavobacteriaceae;Gramella;Gramella flava;Gramella flava JLT2011
Gramella forsetii KT0803	GCA_000060345.1	root;cellular organisms;Bacteria <prokaryotes>;FCB group;Bacteroidetes/Chlorobi group;Bacteroidetes <phylum>;Flavobacteriia;Flavobacteriales;Flavobacteriaceae;Gramella;Gramella forsetii;Gramella forsetii KT0803
Gramella portivictoriae DSM 23547	GCA_000423045.1	root;cellular organisms;Bacteria <prokaryotes>;FCB group;Bacteroidetes/Chlorobi group;Bacteroidetes <phylum>;Flavobacteriia;Flavobacteriales;Flavobacteriaceae;Gramella;Gramella portivictoriae;Gramella portivictoriae DSM 23547
Hyunsoonleella jejuensis	GCA_900111025.1	root;cellular organisms;Bacteria <prokaryotes>;FCB group;Bacteroidetes/Chlorobi group;Bacteroidetes <phylum>;Flavobacteriia;Flavobacteriales;Flavobacteriaceae;Hyunsoonleella;Hyunsoonleella jejuensis
Imtechella halotolerans K1	GCA_000260835.1	root;cellular organisms;Bacteria <prokaryotes>;FCB group;Bacteroidetes/Chlorobi group;Bacteroidetes <phylum>;Flavobacteriia;Flavobacteriales;Flavobacteriaceae;Imtechella;Imtechella halotolerans;Imtechella halotolerans K1
Jejuia pallidilutea	GCA_000764775.1	root;cellular organisms;Bacteria <prokaryotes>;FCB group;Bacteroidetes/Chlorobi group;Bacteroidetes <phylum>;Flavobacteriia;Flavobacteriales;Flavobacteriaceae;Jejuia;Jejuia pallidilutea
Joostella marina DSM 19592	GCA_000260115.1	root;cellular organisms;Bacteria <prokaryotes>;FCB group;Bacteroidetes/Chlorobi group;Bacteroidetes <phylum>;Flavobacteriia;Flavobacteriales;Flavobacteriaceae;Joostella;Joostella marina;Joostella marina DSM 19592
Kordia algicida OT-1	GCA_000154725.1	root;cellular organisms;Bacteria <prokaryotes>;FCB group;Bacteroidetes/Chlorobi group;Bacteroidetes <phylum>;Flavobacteriia;Flavobacteriales;Flavobacteriaceae;Kordia;Kordia algicida;Kordia algicida OT-1
Kordia jejudonensis	GCA_001005315.1	root;cellular organisms;Bacteria <prokaryotes>;FCB group;Bacteroidetes/Chlorobi group;Bacteroidetes <phylum>;Flavobacteriia;Flavobacteriales;Flavobacteriaceae;Kordia;Kordia jejudonensis
Kordia zhangzhouensis	GCA_001005305.1	root;cellular organisms;Bacteria <prokaryotes>;FCB group;Bacteroidetes/Chlorobi group;Bacteroidetes <phylum>;Flavobacteriia;Flavobacteriales;Flavobacteriaceae;Kordia;Kordia zhangzhouensis
Kriegella aquimaris	GCA_900103215.1	root;cellular organisms;Bacteria <prokaryotes>;FCB group;Bacteroidetes/Chlorobi group;Bacteroidetes <phylum>;Flavobacteriia;Flavobacteriales;Flavobacteriaceae;Kriegella;Kriegella aquimaris
Lacinutrix himadriensis	GCA_001418105.1	root;cellular organisms;Bacteria <prokaryotes>;FCB group;Bacteroidetes/Chlorobi group;Bacteroidetes <phylum>;Flavobacteriia;Flavobacteriales;Flavobacteriaceae;Lacinutrix;Lacinutrix himadriensis
Lacinutrix jangbogonensis	GCA_000797445.1	root;cellular organisms;Bacteria <prokaryotes>;FCB group;Bacteroidetes/Chlorobi group;Bacteroidetes <phylum>;Flavobacteriia;Flavobacteriales;Flavobacteriaceae;Lacinutrix;Lacinutrix jangbogonensis
Lacinutrix mariniflava	GCA_001418015.1	root;cellular organisms;Bacteria <prokaryotes>;FCB group;Bacteroidetes/Chlorobi group;Bacteroidetes <phylum>;Flavobacteriia;Flavobacteriales;Flavobacteriaceae;Lacinutrix;Lacinutrix mariniflava
Lacinutrix venerupis	GCA_001971745.1	root;cellular organisms;Bacteria <prokaryotes>;FCB group;Bacteroidetes/Chlorobi group;Bacteroidetes <phylum>;Flavobacteriia;Flavobacteriales;Flavobacteriaceae;Lacinutrix;Lacinutrix venerupis
Leeuwenhoekiella blandensis MED217	GCA_000152985.1	root;cellular organisms;Bacteria <prokaryotes>;FCB group;Bacteroidetes/Chlorobi group;Bacteroidetes <phylum>;Flavobacteriia;Flavobacteriales;Flavobacteriaceae;Leeuwenhoekiella;Leeuwenhoekiella blandensis;Leeuwenhoekiella blandensis MED217
Leeuwenhoekiella marinoflava DSM 3653	GCA_900129005.1	root;cellular organisms;Bacteria <prokaryotes>;FCB group;Bacteroidetes/Chlorobi group;Bacteroidetes <phylum>;Flavobacteriia;Flavobacteriales;Flavobacteriaceae;Leeuwenhoekiella;Leeuwenhoekiella marinoflava;Leeuwenhoekiella marinoflava DSM 3653
Lutibacter agarilyticus	GCA_900188235.1	root;cellular organisms;Bacteria <prokaryotes>;FCB group;Bacteroidetes/Chlorobi group;Bacteroidetes <phylum>;Flavobacteriia;Flavobacteriales;Flavobacteriaceae;Lutibacter;Lutibacter agarilyticus
Lutibacter flavus	GCA_900188355.1	root;cellular organisms;Bacteria <prokaryotes>;FCB group;Bacteroidetes/Chlorobi group;Bacteroidetes <phylum>;Flavobacteriia;Flavobacteriales;Flavobacteriaceae;Lutibacter;Lutibacter flavus
Lutibacter maritimus	GCA_900116115.1	root;cellular organisms;Bacteria <prokaryotes>;FCB group;Bacteroidetes/Chlorobi group;Bacteroidetes <phylum>;Flavobacteriia;Flavobacteriales;Flavobacteriaceae;Lutibacter;Lutibacter maritimus
Lutibacter oricola	GCA_900106565.1	root;cellular organisms;Bacteria <prokaryotes>;FCB group;Bacteroidetes/Chlorobi group;Bacteroidetes <phylum>;Flavobacteriia;Flavobacteriales;Flavobacteriaceae;Lutibacter;Lutibacter oricola
Lutibacter profundi	GCA_001543325.1	root;cellular organisms;Bacteria <prokaryotes>;FCB group;Bacteroidetes/Chlorobi group;Bacteroidetes <phylum>;Flavobacteriia;Flavobacteriales;Flavobacteriaceae;Lutibacter;Lutibacter profundi
Mangrovimonas yunxiaonensis	GCA_000733475.1	root;cellular organisms;Bacteria <prokaryotes>;FCB group;Bacteroidetes/Chlorobi group;Bacteroidetes <phylum>;Flavobacteriia;Flavobacteriales;Flavobacteriaceae;Mangrovimonas;Mangrovimonas yunxiaonensis
Maribacter antarcticus DSM 21422	GCA_000621125.1	root;cellular organisms;Bacteria <prokaryotes>;FCB group;Bacteroidetes/Chlorobi group;Bacteroidetes <phylum>;Flavobacteriia;Flavobacteriales;Flavobacteriaceae;Maribacter;Maribacter antarcticus;Maribacter antarcticus DSM 21422
Maribacter arcticus	GCA_900167935.1	root;cellular organisms;Bacteria <prokaryotes>;FCB group;Bacteroidetes/Chlorobi group;Bacteroidetes <phylum>;Flavobacteriia;Flavobacteriales;Flavobacteriaceae;Maribacter;Maribacter arcticus
Maribacter forsetii DSM 18668	GCA_000744105.1	root;cellular organisms;Bacteria <prokaryotes>;FCB group;Bacteroidetes/Chlorobi group;Bacteroidetes <phylum>;Flavobacteriia;Flavobacteriales;Flavobacteriaceae;Maribacter;Maribacter forsetii;Maribacter forsetii DSM 18668
Maribacter sedimenticola	GCA_900188415.1	root;cellular organisms;Bacteria <prokaryotes>;FCB group;Bacteroidetes/Chlorobi group;Bacteroidetes <phylum>;Flavobacteriia;Flavobacteriales;Flavobacteriaceae;Maribacter;Maribacter sedimenticola
Maribacter stanieri	GCA_900112245.1	root;cellular organisms;Bacteria <prokaryotes>;FCB group;Bacteroidetes/Chlorobi group;Bacteroidetes <phylum>;Flavobacteriia;Flavobacteriales;Flavobacteriaceae;Maribacter;Maribacter stanieri
Maribacter thermophilus	GCA_001020565.1	root;cellular organisms;Bacteria <prokaryotes>;FCB group;Bacteroidetes/Chlorobi group;Bacteroidetes <phylum>;Flavobacteriia;Flavobacteriales;Flavobacteriaceae;Maribacter;Maribacter thermophilus
Mesoflavibacter zeaxanthinifaciens DSM 18436	GCA_000422365.1	root;cellular organisms;Bacteria <prokaryotes>;FCB group;Bacteroidetes/Chlorobi group;Bacteroidetes <phylum>;Flavobacteriia;Flavobacteriales;Flavobacteriaceae;Mesoflavibacter;Mesoflavibacter zeaxanthinifaciens;Mesoflavibacter zeaxanthinifaciens DSM 18436
Mesoflavibacter zeaxanthinifaciens S86	GCA_000220585.2	root;cellular organisms;Bacteria <prokaryotes>;FCB group;Bacteroidetes/Chlorobi group;Bacteroidetes <phylum>;Flavobacteriia;Flavobacteriales;Flavobacteriaceae;Mesoflavibacter;Mesoflavibacter zeaxanthinifaciens;Mesoflavibacter zeaxanthinifaciens S86
Mesonia mobilis DSM 19841	GCA_000423405.1	root;cellular organisms;Bacteria <prokaryotes>;FCB group;Bacteroidetes/Chlorobi group;Bacteroidetes <phylum>;Flavobacteriia;Flavobacteriales;Flavobacteriaceae;Mesonia;Mesonia mobilis;Mesonia mobilis DSM 19841
Mesonia phycicola	GCA_900141885.1	root;cellular organisms;Bacteria <prokaryotes>;FCB group;Bacteroidetes/Chlorobi group;Bacteroidetes <phylum>;Flavobacteriia;Flavobacteriales;Flavobacteriaceae;Mesonia;Mesonia phycicola
Moheibacter sediminis	GCA_900176425.1	root;cellular organisms;Bacteria <prokaryotes>;FCB group;Bacteroidetes/Chlorobi group;Bacteroidetes <phylum>;Flavobacteriia;Flavobacteriales;Flavobacteriaceae;Moheibacter;Moheibacter sediminis
Muricauda antarctica	GCA_900142405.1	root;cellular organisms;Bacteria <prokaryotes>;FCB group;Bacteroidetes/Chlorobi group;Bacteroidetes <phylum>;Flavobacteriia;Flavobacteriales;Flavobacteriaceae;Muricauda;Muricauda antarctica
Muricauda lutaonensis	GCA_000963865.1	root;cellular organisms;Bacteria <prokaryotes>;FCB group;Bacteroidetes/Chlorobi group;Bacteroidetes <phylum>;Flavobacteriia;Flavobacteriales;Flavobacteriaceae;Muricauda;Muricauda lutaonensis
Muricauda ruestringensis DSM 13258	GCA_000224085.1	root;cellular organisms;Bacteria <prokaryotes>;FCB group;Bacteroidetes/Chlorobi group;Bacteroidetes <phylum>;Flavobacteriia;Flavobacteriales;Flavobacteriaceae;Muricauda;Muricauda ruestringensis;Muricauda ruestringensis DSM 13258
Muricauda zhangzhouensis	GCA_900102925.1	root;cellular organisms;Bacteria <prokaryotes>;FCB group;Bacteroidetes/Chlorobi group;Bacteroidetes <phylum>;Flavobacteriia;Flavobacteriales;Flavobacteriaceae;Muricauda;Muricauda zhangzhouensis
Myroides guanonis	GCA_900114085.1	root;cellular organisms;Bacteria <prokaryotes>;FCB group;Bacteroidetes/Chlorobi group;Bacteroidetes <phylum>;Flavobacteriia;Flavobacteriales;Flavobacteriaceae;Myroides;Myroides guanonis
Myroides injenensis M09-0166	GCA_000246945.2	root;cellular organisms;Bacteria <prokaryotes>;FCB group;Bacteroidetes/Chlorobi group;Bacteroidetes <phylum>;Flavobacteriia;Flavobacteriales;Flavobacteriaceae;Myroides;Myroides injenensis;Myroides injenensis M09-0166
Myroides odoratus DSM 2801	GCA_000243275.1	root;cellular organisms;Bacteria <prokaryotes>;FCB group;Bacteroidetes/Chlorobi group;Bacteroidetes <phylum>;Flavobacteriia;Flavobacteriales;Flavobacteriaceae;Myroides;Myroides odoratus;Myroides odoratus DSM 2801
Myroides phaeus	GCA_900099675.1	root;cellular organisms;Bacteria <prokaryotes>;FCB group;Bacteroidetes/Chlorobi group;Bacteroidetes <phylum>;Flavobacteriia;Flavobacteriales;Flavobacteriaceae;Myroides;Myroides phaeus
Myroides profundi	GCA_000833025.1	root;cellular organisms;Bacteria <prokaryotes>;FCB group;Bacteroidetes/Chlorobi group;Bacteroidetes <phylum>;Flavobacteriia;Flavobacteriales;Flavobacteriaceae;Myroides;Myroides profundi
Nonlabens dokdonensis DSW-6	GCA_000332115.1	root;cellular organisms;Bacteria <prokaryotes>;FCB group;Bacteroidetes/Chlorobi group;Bacteroidetes <phylum>;Flavobacteriia;Flavobacteriales;Flavobacteriaceae;Nonlabens;Nonlabens dokdonensis;Nonlabens dokdonensis DSW-6
Nonlabens marinus S1-08	GCA_000831385.1	root;cellular organisms;Bacteria <prokaryotes>;FCB group;Bacteroidetes/Chlorobi group;Bacteroidetes <phylum>;Flavobacteriia;Flavobacteriales;Flavobacteriaceae;Nonlabens;Nonlabens marinus;Nonlabens marinus S1-08
Nonlabens sediminis	GCA_002117085.1	root;cellular organisms;Bacteria <prokaryotes>;FCB group;Bacteroidetes/Chlorobi group;Bacteroidetes <phylum>;Flavobacteriia;Flavobacteriales;Flavobacteriaceae;Nonlabens;Nonlabens sediminis
Nonlabens spongiae	GCA_002117125.1	root;cellular organisms;Bacteria <prokaryotes>;FCB group;Bacteroidetes/Chlorobi group;Bacteroidetes <phylum>;Flavobacteriia;Flavobacteriales;Flavobacteriaceae;Nonlabens;Nonlabens spongiae
Nonlabens ulvanivorans	GCA_000732625.1	root;cellular organisms;Bacteria <prokaryotes>;FCB group;Bacteroidetes/Chlorobi group;Bacteroidetes <phylum>;Flavobacteriia;Flavobacteriales;Flavobacteriaceae;Nonlabens;Nonlabens ulvanivorans
Ochrovirga pacifica	GCA_000220525.2	root;cellular organisms;Bacteria <prokaryotes>;FCB group;Bacteroidetes/Chlorobi group;Bacteroidetes <phylum>;Flavobacteriia;Flavobacteriales;Flavobacteriaceae;Ochrovirga;Ochrovirga pacifica
Olleya marilimosa CAM030	GCA_000518485.1	root;cellular organisms;Bacteria <prokaryotes>;FCB group;Bacteroidetes/Chlorobi group;Bacteroidetes <phylum>;Flavobacteriia;Flavobacteriales;Flavobacteriaceae;Olleya;Olleya marilimosa;Olleya marilimosa CAM030
Ornithobacterium rhinotracheale DSM 15997	GCA_000265465.1	root;cellular organisms;Bacteria <prokaryotes>;FCB group;Bacteroidetes/Chlorobi group;Bacteroidetes <phylum>;Flavobacteriia;Flavobacteriales;Flavobacteriaceae;Ornithobacterium;Ornithobacterium rhinotracheale;Ornithobacterium rhinotracheale DSM 15997
Polaribacter atrinae	GCA_001640115.1	root;cellular organisms;Bacteria <prokaryotes>;FCB group;Bacteroidetes/Chlorobi group;Bacteroidetes <phylum>;Flavobacteriia;Flavobacteriales;Flavobacteriaceae;Polaribacter;Polaribacter atrinae
Polaribacter dokdonensis DSW-5	GCA_001280865.1	root;cellular organisms;Bacteria <prokaryotes>;FCB group;Bacteroidetes/Chlorobi group;Bacteroidetes <phylum>;Flavobacteriia;Flavobacteriales;Flavobacteriaceae;Polaribacter;Polaribacter dokdonensis;Polaribacter dokdonensis DSW-5
Polaribacter haliotis	GCA_002201315.1	root;cellular organisms;Bacteria <prokaryotes>;FCB group;Bacteroidetes/Chlorobi group;Bacteroidetes <phylum>;Flavobacteriia;Flavobacteriales;Flavobacteriaceae;Polaribacter;Polaribacter haliotis
Polaribacter irgensii 23-P	GCA_000153225.1	root;cellular organisms;Bacteria <prokaryotes>;FCB group;Bacteroidetes/Chlorobi group;Bacteroidetes <phylum>;Flavobacteriia;Flavobacteriales;Flavobacteriaceae;Polaribacter;Polaribacter irgensii;Polaribacter irgensii 23-P
Polaribacter reichenbachii	GCA_001975665.1	root;cellular organisms;Bacteria <prokaryotes>;FCB group;Bacteroidetes/Chlorobi group;Bacteroidetes <phylum>;Flavobacteriia;Flavobacteriales;Flavobacteriaceae;Polaribacter;Polaribacter reichenbachii
Polaribacter vadi	GCA_001761365.1	root;cellular organisms;Bacteria <prokaryotes>;FCB group;Bacteroidetes/Chlorobi group;Bacteroidetes <phylum>;Flavobacteriia;Flavobacteriales;Flavobacteriaceae;Polaribacter;Polaribacter vadi
Pricia antarctica	GCA_900101815.1	root;cellular organisms;Bacteria <prokaryotes>;FCB group;Bacteroidetes/Chlorobi group;Bacteroidetes <phylum>;Flavobacteriia;Flavobacteriales;Flavobacteriaceae;Pricia;Pricia antarctica
Psychroflexus gondwanensis ACAM 44	GCA_000355905.1	root;cellular organisms;Bacteria <prokaryotes>;FCB group;Bacteroidetes/Chlorobi group;Bacteroidetes <phylum>;Flavobacteriia;Flavobacteriales;Flavobacteriaceae;Psychroflexus;Psychroflexus gondwanensis;Psychroflexus gondwanensis ACAM 44
Psychroflexus halocasei	GCA_900107595.1	root;cellular organisms;Bacteria <prokaryotes>;FCB group;Bacteroidetes/Chlorobi group;Bacteroidetes <phylum>;Flavobacteriia;Flavobacteriales;Flavobacteriaceae;Psychroflexus;Psychroflexus halocasei
Psychroflexus salarius	GCA_900129035.1	root;cellular organisms;Bacteria <prokaryotes>;FCB group;Bacteroidetes/Chlorobi group;Bacteroidetes <phylum>;Flavobacteriia;Flavobacteriales;Flavobacteriaceae;Psychroflexus;Psychroflexus salarius
Psychroflexus sediminis	GCA_900099815.1	root;cellular organisms;Bacteria <prokaryotes>;FCB group;Bacteroidetes/Chlorobi group;Bacteroidetes <phylum>;Flavobacteriia;Flavobacteriales;Flavobacteriaceae;Psychroflexus;Psychroflexus sediminis
Psychroflexus torquis ATCC 700755	GCA_000153485.2	root;cellular organisms;Bacteria <prokaryotes>;FCB group;Bacteroidetes/Chlorobi group;Bacteroidetes <phylum>;Flavobacteriia;Flavobacteriales;Flavobacteriaceae;Psychroflexus;Psychroflexus torquis;Psychroflexus torquis ATCC 700755
Psychroflexus tropicus DSM 15496	GCA_000378765.1	root;cellular organisms;Bacteria <prokaryotes>;FCB group;Bacteroidetes/Chlorobi group;Bacteroidetes <phylum>;Flavobacteriia;Flavobacteriales;Flavobacteriaceae;Psychroflexus;Psychroflexus tropicus;Psychroflexus tropicus DSM 15496
Psychroserpens burtonensis DSM 12212	GCA_000425305.1	root;cellular organisms;Bacteria <prokaryotes>;FCB group;Bacteroidetes/Chlorobi group;Bacteroidetes <phylum>;Flavobacteriia;Flavobacteriales;Flavobacteriaceae;Psychroserpens;Psychroserpens burtonensis;Psychroserpens burtonensis DSM 12212
Psychroserpens damuponensis	GCA_000826655.1	root;cellular organisms;Bacteria <prokaryotes>;FCB group;Bacteroidetes/Chlorobi group;Bacteroidetes <phylum>;Flavobacteriia;Flavobacteriales;Flavobacteriaceae;Psychroserpens;Psychroserpens damuponensis
Psychroserpens jangbogonensis	GCA_000797465.1	root;cellular organisms;Bacteria <prokaryotes>;FCB group;Bacteroidetes/Chlorobi group;Bacteroidetes <phylum>;Flavobacteriia;Flavobacteriales;Flavobacteriaceae;Psychroserpens;Psychroserpens jangbogonensis
Psychroserpens mesophilus	GCA_000826645.1	root;cellular organisms;Bacteria <prokaryotes>;FCB group;Bacteroidetes/Chlorobi group;Bacteroidetes <phylum>;Flavobacteriia;Flavobacteriales;Flavobacteriaceae;Psychroserpens;Psychroserpens mesophilus
Pustulibacterium marinum	GCA_900116665.1	root;cellular organisms;Bacteria <prokaryotes>;FCB group;Bacteroidetes/Chlorobi group;Bacteroidetes <phylum>;Flavobacteriia;Flavobacteriales;Flavobacteriaceae;Pustulibacterium;Pustulibacterium marinum
Riemerella anatipestifer ATCC 11845 = DSM 15868	GCA_000252855.1	root;cellular organisms;Bacteria <prokaryotes>;FCB group;Bacteroidetes/Chlorobi group;Bacteroidetes <phylum>;Flavobacteriia;Flavobacteriales;Flavobacteriaceae;Riemerella;Riemerella anatipestifer;Riemerella anatipestifer ATCC 11845 = DSM 15868
Riemerella columbina DSM 16469	GCA_000374405.1	root;cellular organisms;Bacteria <prokaryotes>;FCB group;Bacteroidetes/Chlorobi group;Bacteroidetes <phylum>;Flavobacteriia;Flavobacteriales;Flavobacteriaceae;Riemerella;Riemerella columbina;Riemerella columbina DSM 16469
Riemerella columbipharyngis	GCA_900101995.1	root;cellular organisms;Bacteria <prokaryotes>;FCB group;Bacteroidetes/Chlorobi group;Bacteroidetes <phylum>;Flavobacteriia;Flavobacteriales;Flavobacteriaceae;Riemerella;Riemerella columbipharyngis
Robiginitalea biformata HTCC2501	GCA_000024125.1	root;cellular organisms;Bacteria <prokaryotes>;FCB group;Bacteroidetes/Chlorobi group;Bacteroidetes <phylum>;Flavobacteriia;Flavobacteriales;Flavobacteriaceae;Robiginitalea;Robiginitalea biformata;Robiginitalea biformata HTCC2501
Robiginitalea myxolifaciens	GCA_900115205.1	root;cellular organisms;Bacteria <prokaryotes>;FCB group;Bacteroidetes/Chlorobi group;Bacteroidetes <phylum>;Flavobacteriia;Flavobacteriales;Flavobacteriaceae;Robiginitalea;Robiginitalea myxolifaciens
Salegentibacter echinorum	GCA_900129445.1	root;cellular organisms;Bacteria <prokaryotes>;FCB group;Bacteroidetes/Chlorobi group;Bacteroidetes <phylum>;Flavobacteriia;Flavobacteriales;Flavobacteriaceae;Salegentibacter;Salegentibacter echinorum
Salegentibacter flavus	GCA_900115145.1	root;cellular organisms;Bacteria <prokaryotes>;FCB group;Bacteroidetes/Chlorobi group;Bacteroidetes <phylum>;Flavobacteriia;Flavobacteriales;Flavobacteriaceae;Salegentibacter;Salegentibacter flavus
Salegentibacter holothuriorum	GCA_900168045.1	root;cellular organisms;Bacteria <prokaryotes>;FCB group;Bacteroidetes/Chlorobi group;Bacteroidetes <phylum>;Flavobacteriia;Flavobacteriales;Flavobacteriaceae;Salegentibacter;Salegentibacter holothuriorum
Salegentibacter salegens	GCA_900142975.1	root;cellular organisms;Bacteria <prokaryotes>;FCB group;Bacteroidetes/Chlorobi group;Bacteroidetes <phylum>;Flavobacteriia;Flavobacteriales;Flavobacteriaceae;Salegentibacter;Salegentibacter salegens
Salinimicrobium catena	GCA_900102915.1	root;cellular organisms;Bacteria <prokaryotes>;FCB group;Bacteroidetes/Chlorobi group;Bacteroidetes <phylum>;Flavobacteriia;Flavobacteriales;Flavobacteriaceae;Salinimicrobium;Salinimicrobium catena
Salinimicrobium terrae DSM 17865	GCA_000424665.1	root;cellular organisms;Bacteria <prokaryotes>;FCB group;Bacteroidetes/Chlorobi group;Bacteroidetes <phylum>;Flavobacteriia;Flavobacteriales;Flavobacteriaceae;Salinimicrobium;Salinimicrobium terrae;Salinimicrobium terrae DSM 17865
Salinimicrobium xinjiangense DSM 19287	GCA_000423585.1	root;cellular organisms;Bacteria <prokaryotes>;FCB group;Bacteroidetes/Chlorobi group;Bacteroidetes <phylum>;Flavobacteriia;Flavobacteriales;Flavobacteriaceae;Salinimicrobium;Salinimicrobium xinjiangense;Salinimicrobium xinjiangense DSM 19287
Siansivirga zeaxanthinifaciens CC-SAMT-1	GCA_000941055.1	root;cellular organisms;Bacteria <prokaryotes>;FCB group;Bacteroidetes/Chlorobi group;Bacteroidetes <phylum>;Flavobacteriia;Flavobacteriales;Flavobacteriaceae;Siansivirga;Siansivirga zeaxanthinifaciens;Siansivirga zeaxanthinifaciens CC-SAMT-1
Sinomicrobium oceani	GCA_900119185.1	root;cellular organisms;Bacteria <prokaryotes>;FCB group;Bacteroidetes/Chlorobi group;Bacteroidetes <phylum>;Flavobacteriia;Flavobacteriales;Flavobacteriaceae;Sinomicrobium;Sinomicrobium oceani
Soonwooa buanensis	GCA_900167905.1	root;cellular organisms;Bacteria <prokaryotes>;FCB group;Bacteroidetes/Chlorobi group;Bacteroidetes <phylum>;Flavobacteriia;Flavobacteriales;Flavobacteriaceae;Soonwooa;Soonwooa buanensis
Spongiibacterium flavum	GCA_900129665.1	root;cellular organisms;Bacteria <prokaryotes>;FCB group;Bacteroidetes/Chlorobi group;Bacteroidetes <phylum>;Flavobacteriia;Flavobacteriales;Flavobacteriaceae;Spongiibacterium;Spongiibacterium flavum
Tamlana agarivorans	GCA_001642835.1	root;cellular organisms;Bacteria <prokaryotes>;FCB group;Bacteroidetes/Chlorobi group;Bacteroidetes <phylum>;Flavobacteriia;Flavobacteriales;Flavobacteriaceae;Tamlana;Tamlana agarivorans
Tamlana nanhaiensis	GCA_000943555.1	root;cellular organisms;Bacteria <prokaryotes>;FCB group;Bacteroidetes/Chlorobi group;Bacteroidetes <phylum>;Flavobacteriia;Flavobacteriales;Flavobacteriaceae;Tamlana;Tamlana nanhaiensis
Tenacibaculum dicentrarchi	GCA_001483385.1	root;cellular organisms;Bacteria <prokaryotes>;FCB group;Bacteroidetes/Chlorobi group;Bacteroidetes <phylum>;Flavobacteriia;Flavobacteriales;Flavobacteriaceae;Tenacibaculum;Tenacibaculum dicentrarchi
Tenacibaculum holothuriorum	GCA_002120225.1	root;cellular organisms;Bacteria <prokaryotes>;FCB group;Bacteroidetes/Chlorobi group;Bacteroidetes <phylum>;Flavobacteriia;Flavobacteriales;Flavobacteriaceae;Tenacibaculum;Tenacibaculum holothuriorum
Tenacibaculum maritimum NBRC 15946 = NCIMB 2154	GCA_000509405.1	root;cellular organisms;Bacteria <prokaryotes>;FCB group;Bacteroidetes/Chlorobi group;Bacteroidetes <phylum>;Flavobacteriia;Flavobacteriales;Flavobacteriaceae;Tenacibaculum;Tenacibaculum maritimum;Tenacibaculum maritimum NBRC 15946 = NCIMB 2154
Tenacibaculum mesophilum	GCA_900129475.1	root;cellular organisms;Bacteria <prokaryotes>;FCB group;Bacteroidetes/Chlorobi group;Bacteroidetes <phylum>;Flavobacteriia;Flavobacteriales;Flavobacteriaceae;Tenacibaculum;Tenacibaculum mesophilum
Tenacibaculum ovolyticum DSM 18103	GCA_000430545.1	root;cellular organisms;Bacteria <prokaryotes>;FCB group;Bacteroidetes/Chlorobi group;Bacteroidetes <phylum>;Flavobacteriia;Flavobacteriales;Flavobacteriaceae;Tenacibaculum;Tenacibaculum ovolyticum;Tenacibaculum ovolyticum DSM 18103
Tenacibaculum soleae	GCA_001693415.1	root;cellular organisms;Bacteria <prokaryotes>;FCB group;Bacteroidetes/Chlorobi group;Bacteroidetes <phylum>;Flavobacteriia;Flavobacteriales;Flavobacteriaceae;Tenacibaculum;Tenacibaculum soleae
Ulvibacter litoralis	GCA_900102055.1	root;cellular organisms;Bacteria <prokaryotes>;FCB group;Bacteroidetes/Chlorobi group;Bacteroidetes <phylum>;Flavobacteriia;Flavobacteriales;Flavobacteriaceae;Ulvibacter;Ulvibacter litoralis
Weeksella virosa DSM 16922	GCA_000189415.1	root;cellular organisms;Bacteria <prokaryotes>;FCB group;Bacteroidetes/Chlorobi group;Bacteroidetes <phylum>;Flavobacteriia;Flavobacteriales;Flavobacteriaceae;Weeksella;Weeksella virosa;Weeksella virosa DSM 16922
Wenyingzhuangia fucanilytica	GCA_001697185.1	root;cellular organisms;Bacteria <prokaryotes>;FCB group;Bacteroidetes/Chlorobi group;Bacteroidetes <phylum>;Flavobacteriia;Flavobacteriales;Flavobacteriaceae;Wenyingzhuangia;Wenyingzhuangia fucanilytica
Wenyingzhuangia marina	GCA_900130035.1	root;cellular organisms;Bacteria <prokaryotes>;FCB group;Bacteroidetes/Chlorobi group;Bacteroidetes <phylum>;Flavobacteriia;Flavobacteriales;Flavobacteriaceae;Wenyingzhuangia;Wenyingzhuangia marina
Winogradskyella jejuensis	GCA_900129745.1	root;cellular organisms;Bacteria <prokaryotes>;FCB group;Bacteroidetes/Chlorobi group;Bacteroidetes <phylum>;Flavobacteriia;Flavobacteriales;Flavobacteriaceae;Winogradskyella;Winogradskyella jejuensis
Winogradskyella psychrotolerans RS-3	GCA_000427335.1	root;cellular organisms;Bacteria <prokaryotes>;FCB group;Bacteroidetes/Chlorobi group;Bacteroidetes <phylum>;Flavobacteriia;Flavobacteriales;Flavobacteriaceae;Winogradskyella;Winogradskyella psychrotolerans;Winogradskyella psychrotolerans RS-3
Xanthomarina gelatinilytica	GCA_000348685.1	root;cellular organisms;Bacteria <prokaryotes>;FCB group;Bacteroidetes/Chlorobi group;Bacteroidetes <phylum>;Flavobacteriia;Flavobacteriales;Flavobacteriaceae;Xanthomarina;Xanthomarina gelatinilytica
Zhouia amylolytica	GCA_900116365.1	root;cellular organisms;Bacteria <prokaryotes>;FCB group;Bacteroidetes/Chlorobi group;Bacteroidetes <phylum>;Flavobacteriia;Flavobacteriales;Flavobacteriaceae;Zhouia;Zhouia amylolytica
Zobellia galactanivorans	GCA_000973105.1	root;cellular organisms;Bacteria <prokaryotes>;FCB group;Bacteroidetes/Chlorobi group;Bacteroidetes <phylum>;Flavobacteriia;Flavobacteriales;Flavobacteriaceae;Zobellia <Flavobacteria>;Zobellia galactanivorans
Zobellia uliginosa	GCA_000744555.1	root;cellular organisms;Bacteria <prokaryotes>;FCB group;Bacteroidetes/Chlorobi group;Bacteroidetes <phylum>;Flavobacteriia;Flavobacteriales;Flavobacteriaceae;Zobellia <Flavobacteria>;Zobellia uliginosa
Zunongwangia atlantica 22II14-10F7	GCA_002094855.1	root;cellular organisms;Bacteria <prokaryotes>;FCB group;Bacteroidetes/Chlorobi group;Bacteroidetes <phylum>;Flavobacteriia;Flavobacteriales;Flavobacteriaceae;Zunongwangia;Zunongwangia atlantica;Zunongwangia atlantica 22II14-10F7
Zunongwangia mangrovi	GCA_900112105.1	root;cellular organisms;Bacteria <prokaryotes>;FCB group;Bacteroidetes/Chlorobi group;Bacteroidetes <phylum>;Flavobacteriia;Flavobacteriales;Flavobacteriaceae;Zunongwangia;Zunongwangia mangrovi
Zunongwangia profunda SM-A87	GCA_000023465.1	root;cellular organisms;Bacteria <prokaryotes>;FCB group;Bacteroidetes/Chlorobi group;Bacteroidetes <phylum>;Flavobacteriia;Flavobacteriales;Flavobacteriaceae;Zunongwangia;Zunongwangia profunda;Zunongwangia profunda SM-A87
Schleiferia thermophila str. Yellowstone	GCA_000736515.1	root;cellular organisms;Bacteria <prokaryotes>;FCB group;Bacteroidetes/Chlorobi group;Bacteroidetes <phylum>;Flavobacteriia;Flavobacteriales;Schleiferiaceae;Schleiferia;Schleiferia thermophila;Schleiferia thermophila str. Yellowstone
Haliscomenobacter hydrossis DSM 1100	GCA_000212735.1	root;cellular organisms;Bacteria <prokaryotes>;FCB group;Bacteroidetes/Chlorobi group;Bacteroidetes <phylum>;Saprospiria;Saprospirales;Haliscomenobacteraceae;Haliscomenobacter;Haliscomenobacter hydrossis;Haliscomenobacter hydrossis DSM 1100
Phaeodactylibacter xiamenensis	GCA_000759025.1	root;cellular organisms;Bacteria <prokaryotes>;FCB group;Bacteroidetes/Chlorobi group;Bacteroidetes <phylum>;Saprospiria;Saprospirales;Haliscomenobacteraceae;Phaeodactylibacter;Phaeodactylibacter xiamenensis
Lewinella agarilytica	GCA_900110645.1	root;cellular organisms;Bacteria <prokaryotes>;FCB group;Bacteroidetes/Chlorobi group;Bacteroidetes <phylum>;Saprospiria;Saprospirales;Lewinellaceae;Lewinella;Lewinella agarilytica
Lewinella cohaerens DSM 23179	GCA_000379805.1	root;cellular organisms;Bacteria <prokaryotes>;FCB group;Bacteroidetes/Chlorobi group;Bacteroidetes <phylum>;Saprospiria;Saprospirales;Lewinellaceae;Lewinella;Lewinella cohaerens;Lewinella cohaerens DSM 23179
Lewinella persica DSM 23188	GCA_000373105.1	root;cellular organisms;Bacteria <prokaryotes>;FCB group;Bacteroidetes/Chlorobi group;Bacteroidetes <phylum>;Saprospiria;Saprospirales;Lewinellaceae;Lewinella;Lewinella persica;Lewinella persica DSM 23188
Saprospira grandis str. Lewin	GCA_000250635.1	root;cellular organisms;Bacteria <prokaryotes>;FCB group;Bacteroidetes/Chlorobi group;Bacteroidetes <phylum>;Saprospiria;Saprospirales;Saprospiraceae;Saprospira;Saprospira grandis;Saprospira grandis str. Lewin
Arcticibacter svalbardensis MN12-7	GCA_000403135.1	root;cellular organisms;Bacteria <prokaryotes>;FCB group;Bacteroidetes/Chlorobi group;Bacteroidetes <phylum>;Sphingobacteriia;Sphingobacteriales;Sphingobacteriaceae;Arcticibacter;Arcticibacter svalbardensis;Arcticibacter svalbardensis MN12-7
Mucilaginibacter gossypiicola	GCA_900110105.1	root;cellular organisms;Bacteria <prokaryotes>;FCB group;Bacteroidetes/Chlorobi group;Bacteroidetes <phylum>;Sphingobacteriia;Sphingobacteriales;Sphingobacteriaceae;Mucilaginibacter;Mucilaginibacter gossypiicola
Mucilaginibacter lappiensis	GCA_900155965.1	root;cellular organisms;Bacteria <prokaryotes>;FCB group;Bacteroidetes/Chlorobi group;Bacteroidetes <phylum>;Sphingobacteriia;Sphingobacteriales;Sphingobacteriaceae;Mucilaginibacter;Mucilaginibacter lappiensis
Mucilaginibacter mallensis	GCA_900105165.1	root;cellular organisms;Bacteria <prokaryotes>;FCB group;Bacteroidetes/Chlorobi group;Bacteroidetes <phylum>;Sphingobacteriia;Sphingobacteriales;Sphingobacteriaceae;Mucilaginibacter;Mucilaginibacter mallensis
Mucilaginibacter paludis DSM 18603	GCA_000166195.3	root;cellular organisms;Bacteria <prokaryotes>;FCB group;Bacteroidetes/Chlorobi group;Bacteroidetes <phylum>;Sphingobacteriia;Sphingobacteriales;Sphingobacteriaceae;Mucilaginibacter;Mucilaginibacter paludis;Mucilaginibacter paludis DSM 18603
Mucilaginibacter pedocola	GCA_002013915.1	root;cellular organisms;Bacteria <prokaryotes>;FCB group;Bacteroidetes/Chlorobi group;Bacteroidetes <phylum>;Sphingobacteriia;Sphingobacteriales;Sphingobacteriaceae;Mucilaginibacter;Mucilaginibacter pedocola
Mucilaginibacter pineti	GCA_900101875.1	root;cellular organisms;Bacteria <prokaryotes>;FCB group;Bacteroidetes/Chlorobi group;Bacteroidetes <phylum>;Sphingobacteriia;Sphingobacteriales;Sphingobacteriaceae;Mucilaginibacter;Mucilaginibacter pineti
Mucilaginibacter polytrichastri	GCA_001911425.1	root;cellular organisms;Bacteria <prokaryotes>;FCB group;Bacteroidetes/Chlorobi group;Bacteroidetes <phylum>;Sphingobacteriia;Sphingobacteriales;Sphingobacteriaceae;Mucilaginibacter;Mucilaginibacter polytrichastri
Olivibacter sitiensis DSM 17696	GCA_000427965.1	root;cellular organisms;Bacteria <prokaryotes>;FCB group;Bacteroidetes/Chlorobi group;Bacteroidetes <phylum>;Sphingobacteriia;Sphingobacteriales;Sphingobacteriaceae;Olivibacter;Olivibacter sitiensis;Olivibacter sitiensis DSM 17696
Parapedobacter composti	GCA_900112315.1	root;cellular organisms;Bacteria <prokaryotes>;FCB group;Bacteroidetes/Chlorobi group;Bacteroidetes <phylum>;Sphingobacteriia;Sphingobacteriales;Sphingobacteriaceae;Parapedobacter;Parapedobacter composti
Parapedobacter indicus	GCA_900113765.1	root;cellular organisms;Bacteria <prokaryotes>;FCB group;Bacteroidetes/Chlorobi group;Bacteroidetes <phylum>;Sphingobacteriia;Sphingobacteriales;Sphingobacteriaceae;Parapedobacter;Parapedobacter indicus
Parapedobacter koreensis	GCA_900109365.1	root;cellular organisms;Bacteria <prokaryotes>;FCB group;Bacteroidetes/Chlorobi group;Bacteroidetes <phylum>;Sphingobacteriia;Sphingobacteriales;Sphingobacteriaceae;Parapedobacter;Parapedobacter koreensis
Parapedobacter luteus	GCA_900168055.1	root;cellular organisms;Bacteria <prokaryotes>;FCB group;Bacteroidetes/Chlorobi group;Bacteroidetes <phylum>;Sphingobacteriia;Sphingobacteriales;Sphingobacteriaceae;Parapedobacter;Parapedobacter luteus
Pedobacter agri PB92	GCA_000258495.1	root;cellular organisms;Bacteria <prokaryotes>;FCB group;Bacteroidetes/Chlorobi group;Bacteroidetes <phylum>;Sphingobacteriia;Sphingobacteriales;Sphingobacteriaceae;Pedobacter;Pedobacter agri;Pedobacter agri PB92
Pedobacter arcticus A12	GCA_000302595.1	root;cellular organisms;Bacteria <prokaryotes>;FCB group;Bacteroidetes/Chlorobi group;Bacteroidetes <phylum>;Sphingobacteriia;Sphingobacteriales;Sphingobacteriaceae;Pedobacter;Pedobacter arcticus;Pedobacter arcticus A12
Pedobacter cryoconitis	GCA_001590605.1	root;cellular organisms;Bacteria <prokaryotes>;FCB group;Bacteroidetes/Chlorobi group;Bacteroidetes <phylum>;Sphingobacteriia;Sphingobacteriales;Sphingobacteriaceae;Pedobacter;Pedobacter cryoconitis
Pedobacter glucosidilyticus DSM 23534	GCA_000425145.1	root;cellular organisms;Bacteria <prokaryotes>;FCB group;Bacteroidetes/Chlorobi group;Bacteroidetes <phylum>;Sphingobacteriia;Sphingobacteriales;Sphingobacteriaceae;Pedobacter;Pedobacter glucosidilyticus;Pedobacter glucosidilyticus DSM 23534
Pedobacter heparinus DSM 2366	GCA_000023825.1	root;cellular organisms;Bacteria <prokaryotes>;FCB group;Bacteroidetes/Chlorobi group;Bacteroidetes <phylum>;Sphingobacteriia;Sphingobacteriales;Sphingobacteriaceae;Pedobacter;Pedobacter heparinus;Pedobacter heparinus DSM 2366
Pedobacter insulae	GCA_900113525.1	root;cellular organisms;Bacteria <prokaryotes>;FCB group;Bacteroidetes/Chlorobi group;Bacteroidetes <phylum>;Sphingobacteriia;Sphingobacteriales;Sphingobacteriaceae;Pedobacter;Pedobacter insulae
Pedobacter luteus	GCA_900168015.1	root;cellular organisms;Bacteria <prokaryotes>;FCB group;Bacteroidetes/Chlorobi group;Bacteroidetes <phylum>;Sphingobacteriia;Sphingobacteriales;Sphingobacteriaceae;Pedobacter;Pedobacter luteus
Pedobacter nyackensis	GCA_900176505.1	root;cellular organisms;Bacteria <prokaryotes>;FCB group;Bacteroidetes/Chlorobi group;Bacteroidetes <phylum>;Sphingobacteriia;Sphingobacteriales;Sphingobacteriaceae;Pedobacter;Pedobacter nyackensis
Pedobacter oryzae DSM 19973	GCA_000422945.1	root;cellular organisms;Bacteria <prokaryotes>;FCB group;Bacteroidetes/Chlorobi group;Bacteroidetes <phylum>;Sphingobacteriia;Sphingobacteriales;Sphingobacteriaceae;Pedobacter;Pedobacter oryzae;Pedobacter oryzae DSM 19973
Pedobacter psychrophilus	GCA_001652725.1	root;cellular organisms;Bacteria <prokaryotes>;FCB group;Bacteroidetes/Chlorobi group;Bacteroidetes <phylum>;Sphingobacteriia;Sphingobacteriales;Sphingobacteriaceae;Pedobacter;Pedobacter psychrophilus
Pedobacter rhizosphaerae	GCA_900111155.1	root;cellular organisms;Bacteria <prokaryotes>;FCB group;Bacteroidetes/Chlorobi group;Bacteroidetes <phylum>;Sphingobacteriia;Sphingobacteriales;Sphingobacteriaceae;Pedobacter;Pedobacter rhizosphaerae
Pedobacter ruber	GCA_900103545.1	root;cellular organisms;Bacteria <prokaryotes>;FCB group;Bacteroidetes/Chlorobi group;Bacteroidetes <phylum>;Sphingobacteriia;Sphingobacteriales;Sphingobacteriaceae;Pedobacter;Pedobacter ruber
Pedobacter steynii	GCA_001721645.1	root;cellular organisms;Bacteria <prokaryotes>;FCB group;Bacteroidetes/Chlorobi group;Bacteroidetes <phylum>;Sphingobacteriia;Sphingobacteriales;Sphingobacteriaceae;Pedobacter;Pedobacter steynii
Pedobacter suwonensis	GCA_900111825.1	root;cellular organisms;Bacteria <prokaryotes>;FCB group;Bacteroidetes/Chlorobi group;Bacteroidetes <phylum>;Sphingobacteriia;Sphingobacteriales;Sphingobacteriaceae;Pedobacter;Pedobacter suwonensis
Pseudopedobacter saltans DSM 12145	GCA_000190735.2	root;cellular organisms;Bacteria <prokaryotes>;FCB group;Bacteroidetes/Chlorobi group;Bacteroidetes <phylum>;Sphingobacteriia;Sphingobacteriales;Sphingobacteriaceae;Pseudopedobacter;Pseudopedobacter saltans;Pseudopedobacter saltans DSM 12145
Pseudosphingobacterium domesticum	GCA_900109575.1	root;cellular organisms;Bacteria <prokaryotes>;FCB group;Bacteroidetes/Chlorobi group;Bacteroidetes <phylum>;Sphingobacteriia;Sphingobacteriales;Sphingobacteriaceae;Pseudosphingobacterium;Pseudosphingobacterium domesticum
Solitalea canadensis DSM 3403	GCA_000242635.3	root;cellular organisms;Bacteria <prokaryotes>;FCB group;Bacteroidetes/Chlorobi group;Bacteroidetes <phylum>;Sphingobacteriia;Sphingobacteriales;Sphingobacteriaceae;Solitalea;Solitalea canadensis;Solitalea canadensis DSM 3403
Sphingobacterium deserti	GCA_000757725.1	root;cellular organisms;Bacteria <prokaryotes>;FCB group;Bacteroidetes/Chlorobi group;Bacteroidetes <phylum>;Sphingobacteriia;Sphingobacteriales;Sphingobacteriaceae;Sphingobacterium;Sphingobacterium deserti
Sphingobacterium mizutaii	GCA_900102835.1	root;cellular organisms;Bacteria <prokaryotes>;FCB group;Bacteroidetes/Chlorobi group;Bacteroidetes <phylum>;Sphingobacteriia;Sphingobacteriales;Sphingobacteriaceae;Sphingobacterium;Sphingobacterium mizutaii
Sphingobacterium paucimobilis HER1398	GCA_000416985.1	root;cellular organisms;Bacteria <prokaryotes>;FCB group;Bacteroidetes/Chlorobi group;Bacteroidetes <phylum>;Sphingobacteriia;Sphingobacteriales;Sphingobacteriaceae;Sphingobacterium;Sphingobacterium paucimobilis;Sphingobacterium paucimobilis HER1398
Sphingobacterium psychroaquaticum	GCA_900177625.1	root;cellular organisms;Bacteria <prokaryotes>;FCB group;Bacteroidetes/Chlorobi group;Bacteroidetes <phylum>;Sphingobacteriia;Sphingobacteriales;Sphingobacteriaceae;Sphingobacterium;Sphingobacterium psychroaquaticum
Sphingobacterium spiritivorum ATCC 33861	GCA_000143765.1	root;cellular organisms;Bacteria <prokaryotes>;FCB group;Bacteroidetes/Chlorobi group;Bacteroidetes <phylum>;Sphingobacteriia;Sphingobacteriales;Sphingobacteriaceae;Sphingobacterium;Sphingobacterium spiritivorum;Sphingobacterium spiritivorum ATCC 33861
Sphingobacterium thalpophilum DSM 11723	GCA_000686625.1	root;cellular organisms;Bacteria <prokaryotes>;FCB group;Bacteroidetes/Chlorobi group;Bacteroidetes <phylum>;Sphingobacteriia;Sphingobacteriales;Sphingobacteriaceae;Sphingobacterium;Sphingobacterium thalpophilum;Sphingobacterium thalpophilum DSM 11723
Sphingobacterium wenxiniae	GCA_900116225.1	root;cellular organisms;Bacteria <prokaryotes>;FCB group;Bacteroidetes/Chlorobi group;Bacteroidetes <phylum>;Sphingobacteriia;Sphingobacteriales;Sphingobacteriaceae;Sphingobacterium;Sphingobacterium wenxiniae
Chlorobaculum limnaeum	GCA_001747405.1	root;cellular organisms;Bacteria <prokaryotes>;FCB group;Bacteroidetes/Chlorobi group;Chlorobi;Chlorobia;Chlorobiales;Chlorobiaceae;Chlorobaculum;Chlorobaculum limnaeum
Chlorobaculum parvum NCIB 8327	GCA_000020505.1	root;cellular organisms;Bacteria <prokaryotes>;FCB group;Bacteroidetes/Chlorobi group;Chlorobi;Chlorobia;Chlorobiales;Chlorobiaceae;Chlorobaculum;Chlorobaculum parvum;Chlorobaculum parvum NCIB 8327
Chlorobium tepidum TLS	GCA_000006985.1	root;cellular organisms;Bacteria <prokaryotes>;FCB group;Bacteroidetes/Chlorobi group;Chlorobi;Chlorobia;Chlorobiales;Chlorobiaceae;Chlorobaculum;Chlorobaculum tepidum;Chlorobium tepidum TLS
Chlorobium chlorochromatii CaD3	GCA_000012585.1	root;cellular organisms;Bacteria <prokaryotes>;FCB group;Bacteroidetes/Chlorobi group;Chlorobi;Chlorobia;Chlorobiales;Chlorobiaceae;Chlorobium/Pelodictyon group;Chlorobium;Chlorobium chlorochromatii;Chlorobium chlorochromatii CaD3
Chlorobium ferrooxidans DSM 13031	GCA_000168715.1	root;cellular organisms;Bacteria <prokaryotes>;FCB group;Bacteroidetes/Chlorobi group;Chlorobi;Chlorobia;Chlorobiales;Chlorobiaceae;Chlorobium/Pelodictyon group;Chlorobium;Chlorobium ferrooxidans;Chlorobium ferrooxidans DSM 13031
Chlorobium limicola DSM 245	GCA_000020465.1	root;cellular organisms;Bacteria <prokaryotes>;FCB group;Bacteroidetes/Chlorobi group;Chlorobi;Chlorobia;Chlorobiales;Chlorobiaceae;Chlorobium/Pelodictyon group;Chlorobium;Chlorobium limicola;Chlorobium limicola DSM 245
Chlorobium phaeobacteroides BS1	GCA_000020545.1	root;cellular organisms;Bacteria <prokaryotes>;FCB group;Bacteroidetes/Chlorobi group;Chlorobi;Chlorobia;Chlorobiales;Chlorobiaceae;Chlorobium/Pelodictyon group;Chlorobium;Chlorobium phaeobacteroides;Chlorobium phaeobacteroides BS1
Chlorobium phaeobacteroides DSM 266	GCA_000015125.1	root;cellular organisms;Bacteria <prokaryotes>;FCB group;Bacteroidetes/Chlorobi group;Chlorobi;Chlorobia;Chlorobiales;Chlorobiaceae;Chlorobium/Pelodictyon group;Chlorobium;Chlorobium phaeobacteroides;Chlorobium phaeobacteroides DSM 266
Chlorobium phaeovibrioides DSM 265	GCA_000016085.1	root;cellular organisms;Bacteria <prokaryotes>;FCB group;Bacteroidetes/Chlorobi group;Chlorobi;Chlorobia;Chlorobiales;Chlorobiaceae;Chlorobium/Pelodictyon group;Chlorobium;Chlorobium phaeovibrioides;Chlorobium phaeovibrioides DSM 265
Chlorobium luteolum DSM 273	GCA_000012485.1	root;cellular organisms;Bacteria <prokaryotes>;FCB group;Bacteroidetes/Chlorobi group;Chlorobi;Chlorobia;Chlorobiales;Chlorobiaceae;Chlorobium/Pelodictyon group;Pelodictyon;Pelodictyon luteolum;Chlorobium luteolum DSM 273
Pelodictyon phaeoclathratiforme BU-1	GCA_000020645.1	root;cellular organisms;Bacteria <prokaryotes>;FCB group;Bacteroidetes/Chlorobi group;Chlorobi;Chlorobia;Chlorobiales;Chlorobiaceae;Chlorobium/Pelodictyon group;Pelodictyon;Pelodictyon phaeoclathratiforme;Pelodictyon phaeoclathratiforme BU-1
Chloroherpeton thalassium ATCC 35110	GCA_000020525.1	root;cellular organisms;Bacteria <prokaryotes>;FCB group;Bacteroidetes/Chlorobi group;Chlorobi;Chlorobia;Chlorobiales;Chlorobiaceae;Chloroherpeton;Chloroherpeton thalassium;Chloroherpeton thalassium ATCC 35110
Prosthecochloris aestuarii DSM 271	GCA_000020625.1	root;cellular organisms;Bacteria <prokaryotes>;FCB group;Bacteroidetes/Chlorobi group;Chlorobi;Chlorobia;Chlorobiales;Chlorobiaceae;Prosthecochloris;Prosthecochloris aestuarii;Prosthecochloris aestuarii DSM 271
Ignavibacterium album JCM 16511	GCA_000258405.1	root;cellular organisms;Bacteria <prokaryotes>;FCB group;Bacteroidetes/Chlorobi group;Ignavibacteriae;Ignavibacteria;Ignavibacteriales;Ignavibacteriaceae;Ignavibacterium;Ignavibacterium album;Ignavibacterium album JCM 16511
Melioribacter roseus P3M-2	GCA_000279145.1	root;cellular organisms;Bacteria <prokaryotes>;FCB group;Bacteroidetes/Chlorobi group;Ignavibacteriae;Ignavibacteria;Ignavibacteriales;Melioribacteraceae;Melioribacter;Melioribacter roseus;Melioribacter roseus P3M-2
bacterium 336/3	GCA_001281695.1	root;cellular organisms;Bacteria <prokaryotes>;FCB group;Bacteroidetes/Chlorobi group;unclassified Bacteroidetes/Chlorobi group;bacterium 336/3
Chitinivibrio alkaliphilus ACht1	GCA_000474745.1	root;cellular organisms;Bacteria <prokaryotes>;FCB group;Fibrobacteres <phylum>;Chitinivibrionia;Chitinivibrionales;Chitinivibrionaceae;Chitinivibrio;Chitinivibrio alkaliphilus;Chitinivibrio alkaliphilus ACht1
Fibrobacter intestinalis	GCA_900167415.1	root;cellular organisms;Bacteria <prokaryotes>;FCB group;Fibrobacteres <phylum>;Fibrobacteria;Fibrobacterales;Fibrobacteraceae;Fibrobacter;Fibrobacter intestinalis
Fibrobacter succinogenes subsp. succinogenes S85	GCA_000146505.1	root;cellular organisms;Bacteria <prokaryotes>;FCB group;Fibrobacteres <phylum>;Fibrobacteria;Fibrobacterales;Fibrobacteraceae;Fibrobacter;Fibrobacter succinogenes;Fibrobacter succinogenes subsp. succinogenes;Fibrobacter succinogenes subsp. succinogenes S85
Gemmatimonas aurantiaca T-27	GCA_000010305.1	root;cellular organisms;Bacteria <prokaryotes>;FCB group;Gemmatimonadetes <phylum>;Gemmatimonadetes <class>;Gemmatimonadales;Gemmatimonadaceae;Gemmatimonas;Gemmatimonas aurantiaca;Gemmatimonas aurantiaca T-27
Gemmatimonas phototrophica	GCA_000695095.2	root;cellular organisms;Bacteria <prokaryotes>;FCB group;Gemmatimonadetes <phylum>;Gemmatimonadetes <class>;Gemmatimonadales;Gemmatimonadaceae;Gemmatimonas;Gemmatimonas phototrophica
Cetobacterium ceti	GCA_900167275.1	root;cellular organisms;Bacteria <prokaryotes>;Fusobacteria <phylum>;Fusobacteriia;Fusobacteriales;Fusobacteriaceae;Cetobacterium;Cetobacterium ceti
Cetobacterium somerae ATCC BAA-474	GCA_000479045.1	root;cellular organisms;Bacteria <prokaryotes>;Fusobacteria <phylum>;Fusobacteriia;Fusobacteriales;Fusobacteriaceae;Cetobacterium;Cetobacterium somerae;Cetobacterium somerae ATCC BAA-474
Fusobacterium massiliense	GCA_900095705.1	root;cellular organisms;Bacteria <prokaryotes>;Fusobacteria <phylum>;Fusobacteriia;Fusobacteriales;Fusobacteriaceae;Fusobacterium;Fusobacterium massiliense
Fusobacterium mortiferum ATCC 9817	GCA_000158195.2	root;cellular organisms;Bacteria <prokaryotes>;Fusobacteria <phylum>;Fusobacteriia;Fusobacteriales;Fusobacteriaceae;Fusobacterium;Fusobacterium mortiferum;Fusobacterium mortiferum ATCC 9817
Fusobacterium necrophorum subsp. funduliforme ATCC 51357	GCA_000262225.1	root;cellular organisms;Bacteria <prokaryotes>;Fusobacteria <phylum>;Fusobacteriia;Fusobacteriales;Fusobacteriaceae;Fusobacterium;Fusobacterium necrophorum;Fusobacterium necrophorum subsp. funduliforme;Fusobacterium necrophorum subsp. funduliforme ATCC 51357
Fusobacterium nucleatum subsp. animalis 7_1	GCA_000158275.2	root;cellular organisms;Bacteria <prokaryotes>;Fusobacteria <phylum>;Fusobacteriia;Fusobacteriales;Fusobacteriaceae;Fusobacterium;Fusobacterium nucleatum;Fusobacterium nucleatum subsp. animalis;Fusobacterium nucleatum subsp. animalis 7_1
Fusobacterium nucleatum subsp. nucleatum ATCC 25586	GCA_000007325.1	root;cellular organisms;Bacteria <prokaryotes>;Fusobacteria <phylum>;Fusobacteriia;Fusobacteriales;Fusobacteriaceae;Fusobacterium;Fusobacterium nucleatum;Fusobacterium nucleatum subsp. nucleatum;Fusobacterium nucleatum subsp. nucleatum ATCC 25586
Fusobacterium perfoetens ATCC 29250	GCA_000622245.1	root;cellular organisms;Bacteria <prokaryotes>;Fusobacteria <phylum>;Fusobacteriia;Fusobacteriales;Fusobacteriaceae;Fusobacterium;Fusobacterium perfoetens;Fusobacterium perfoetens ATCC 29250
Fusobacterium periodonticum 2_1_31	GCA_000158215.3	root;cellular organisms;Bacteria <prokaryotes>;Fusobacteria <phylum>;Fusobacteriia;Fusobacteriales;Fusobacteriaceae;Fusobacterium;Fusobacterium periodonticum;Fusobacterium periodonticum 2_1_31
Fusobacterium russii ATCC 25533	GCA_000381725.1	root;cellular organisms;Bacteria <prokaryotes>;Fusobacteria <phylum>;Fusobacteriia;Fusobacteriales;Fusobacteriaceae;Fusobacterium;Fusobacterium russii;Fusobacterium russii ATCC 25533
Fusobacterium ulcerans ATCC 49185	GCA_000158315.2	root;cellular organisms;Bacteria <prokaryotes>;Fusobacteria <phylum>;Fusobacteriia;Fusobacteriales;Fusobacteriaceae;Fusobacterium;Fusobacterium ulcerans;Fusobacterium ulcerans ATCC 49185
Ilyobacter polytropus DSM 2926	GCA_000165505.1	root;cellular organisms;Bacteria <prokaryotes>;Fusobacteria <phylum>;Fusobacteriia;Fusobacteriales;Fusobacteriaceae;Ilyobacter;Ilyobacter polytropus;Ilyobacter polytropus DSM 2926
Psychrilyobacter atlanticus DSM 19335	GCA_000426625.1	root;cellular organisms;Bacteria <prokaryotes>;Fusobacteria <phylum>;Fusobacteriia;Fusobacteriales;Fusobacteriaceae;Psychrilyobacter;Psychrilyobacter atlanticus;Psychrilyobacter atlanticus DSM 19335
Caviibacter abscessus	GCA_001517835.1	root;cellular organisms;Bacteria <prokaryotes>;Fusobacteria <phylum>;Fusobacteriia;Fusobacteriales;Leptotrichiaceae;Caviibacter;Caviibacter abscessus
Leptotrichia buccalis C-1013-b	GCA_000023905.1	root;cellular organisms;Bacteria <prokaryotes>;Fusobacteria <phylum>;Fusobacteriia;Fusobacteriales;Leptotrichiaceae;Leptotrichia;Leptotrichia buccalis;Leptotrichia buccalis C-1013-b
Leptotrichia goodfellowii DSM 19756	GCA_000516535.1	root;cellular organisms;Bacteria <prokaryotes>;Fusobacteria <phylum>;Fusobacteriia;Fusobacteriales;Leptotrichiaceae;Leptotrichia;Leptotrichia goodfellowii;Leptotrichia goodfellowii DSM 19756
Leptotrichia trevisanii DSM 22070	GCA_000482505.1	root;cellular organisms;Bacteria <prokaryotes>;Fusobacteria <phylum>;Fusobacteriia;Fusobacteriales;Leptotrichiaceae;Leptotrichia;Leptotrichia trevisanii;Leptotrichia trevisanii DSM 22070
Leptotrichia wadei DSM 19758	GCA_000373345.1	root;cellular organisms;Bacteria <prokaryotes>;Fusobacteria <phylum>;Fusobacteriia;Fusobacteriales;Leptotrichiaceae;Leptotrichia;Leptotrichia wadei;Leptotrichia wadei DSM 19758
Oceanivirga salmonicida	GCA_001517915.1	root;cellular organisms;Bacteria <prokaryotes>;Fusobacteria <phylum>;Fusobacteriia;Fusobacteriales;Leptotrichiaceae;Oceanivirga;Oceanivirga salmonicida
Sebaldella termitidis ATCC 33386	GCA_000024405.1	root;cellular organisms;Bacteria <prokaryotes>;Fusobacteria <phylum>;Fusobacteriia;Fusobacteriales;Leptotrichiaceae;Sebaldella;Sebaldella termitidis;Sebaldella termitidis ATCC 33386
Sneathia amnii	GCA_000973085.1	root;cellular organisms;Bacteria <prokaryotes>;Fusobacteria <phylum>;Fusobacteriia;Fusobacteriales;Leptotrichiaceae;Sneathia;Sneathia amnii
Sneathia sanguinegens	GCA_001517935.1	root;cellular organisms;Bacteria <prokaryotes>;Fusobacteria <phylum>;Fusobacteriia;Fusobacteriales;Leptotrichiaceae;Sneathia;Sneathia sanguinegens
Streptobacillus felis	GCA_001559775.1	root;cellular organisms;Bacteria <prokaryotes>;Fusobacteria <phylum>;Fusobacteriia;Fusobacteriales;Leptotrichiaceae;Streptobacillus;Streptobacillus felis
Streptobacillus hongkongensis	GCA_001559795.1	root;cellular organisms;Bacteria <prokaryotes>;Fusobacteria <phylum>;Fusobacteriia;Fusobacteriales;Leptotrichiaceae;Streptobacillus;Streptobacillus hongkongensis
Streptobacillus moniliformis DSM 12112	GCA_000024565.1	root;cellular organisms;Bacteria <prokaryotes>;Fusobacteria <phylum>;Fusobacteriia;Fusobacteriales;Leptotrichiaceae;Streptobacillus;Streptobacillus moniliformis;Streptobacillus moniliformis DSM 12112
Streptobacillus notomytis	GCA_001902575.1	root;cellular organisms;Bacteria <prokaryotes>;Fusobacteria <phylum>;Fusobacteriia;Fusobacteriales;Leptotrichiaceae;Streptobacillus;Streptobacillus notomytis
Nitrospina gracilis 3/211	GCA_000341545.2	root;cellular organisms;Bacteria <prokaryotes>;Nitrospinae/Tectomicrobia group;Nitrospinae;Nitrospinia;Nitrospinales;Nitrospinaceae;Nitrospina;Nitrospina gracilis;Nitrospina gracilis 3/211
Leptospirillum ferrooxidans C2-3	GCA_000284315.1	root;cellular organisms;Bacteria <prokaryotes>;Nitrospirae;Nitrospira <class>;Nitrospirales;Nitrospiraceae;Leptospirillum;Leptospirillum sp. Group I;Leptospirillum ferrooxidans;Leptospirillum ferrooxidans C2-3
Leptospirillum ferriphilum ML-04	GCA_000299235.1	root;cellular organisms;Bacteria <prokaryotes>;Nitrospirae;Nitrospira <class>;Nitrospirales;Nitrospiraceae;Leptospirillum;Leptospirillum sp. Group III;Leptospirillum ferriphilum;Leptospirillum ferriphilum ML-04
Nitrospira cf. moscoviensis SBR1015	GCA_900078515.1	root;cellular organisms;Bacteria <prokaryotes>;Nitrospirae;Nitrospira <class>;Nitrospirales;Nitrospiraceae;Nitrospira <genus>;Nitrospira cf. moscoviensis SBR1015
Nitrospira cf. moscoviensis SBR1015	GCA_900078535.2	root;cellular organisms;Bacteria <prokaryotes>;Nitrospirae;Nitrospira <class>;Nitrospirales;Nitrospiraceae;Nitrospira <genus>;Nitrospira cf. moscoviensis SBR1015
Nitrospira defluvii	GCA_000196815.1	root;cellular organisms;Bacteria <prokaryotes>;Nitrospirae;Nitrospira <class>;Nitrospirales;Nitrospiraceae;Nitrospira <genus>;Nitrospira defluvii
Nitrospira japonica	GCA_900169565.1	root;cellular organisms;Bacteria <prokaryotes>;Nitrospirae;Nitrospira <class>;Nitrospirales;Nitrospiraceae;Nitrospira <genus>;Nitrospira japonica
Nitrospira moscoviensis	GCA_001273775.1	root;cellular organisms;Bacteria <prokaryotes>;Nitrospirae;Nitrospira <class>;Nitrospirales;Nitrospiraceae;Nitrospira <genus>;Nitrospira moscoviensis
Thermodesulfovibrio aggregans	GCA_001514535.1	root;cellular organisms;Bacteria <prokaryotes>;Nitrospirae;Nitrospira <class>;Nitrospirales;Nitrospiraceae;Thermodesulfovibrio;Thermodesulfovibrio aggregans
Thermodesulfovibrio thiophilus DSM 17215	GCA_000423865.1	root;cellular organisms;Bacteria <prokaryotes>;Nitrospirae;Nitrospira <class>;Nitrospirales;Nitrospiraceae;Thermodesulfovibrio;Thermodesulfovibrio thiophilus;Thermodesulfovibrio thiophilus DSM 17215
Thermodesulfovibrio yellowstonii DSM 11347	GCA_000020985.1	root;cellular organisms;Bacteria <prokaryotes>;Nitrospirae;Nitrospira <class>;Nitrospirales;Nitrospiraceae;Thermodesulfovibrio;Thermodesulfovibrio yellowstonii;Thermodesulfovibrio yellowstonii DSM 11347
Chlamydia avium 10DC88	GCA_000583875.1	root;cellular organisms;Bacteria <prokaryotes>;PVC group;Chlamydiae <phylum>;Chlamydiia;Chlamydiales;Chlamydiaceae;Chlamydia/Chlamydophila group;Chlamydia;Chlamydia avium;Chlamydia avium 10DC88
Chlamydophila caviae GPIC	GCA_000007605.1	root;cellular organisms;Bacteria <prokaryotes>;PVC group;Chlamydiae <phylum>;Chlamydiia;Chlamydiales;Chlamydiaceae;Chlamydia/Chlamydophila group;Chlamydia;Chlamydia caviae;Chlamydophila caviae GPIC
Chlamydia felis Fe/C-56	GCA_000009945.1	root;cellular organisms;Bacteria <prokaryotes>;PVC group;Chlamydiae <phylum>;Chlamydiia;Chlamydiales;Chlamydiaceae;Chlamydia/Chlamydophila group;Chlamydia;Chlamydia felis;Chlamydia felis Fe/C-56
Chlamydia gallinacea 08-1274/3	GCA_000471025.2	root;cellular organisms;Bacteria <prokaryotes>;PVC group;Chlamydiae <phylum>;Chlamydiia;Chlamydiales;Chlamydiaceae;Chlamydia/Chlamydophila group;Chlamydia;Chlamydia gallinacea;Chlamydia gallinacea 08-1274/3
Chlamydia ibidis 10-1398/6	GCA_000454725.1	root;cellular organisms;Bacteria <prokaryotes>;PVC group;Chlamydiae <phylum>;Chlamydiia;Chlamydiales;Chlamydiaceae;Chlamydia/Chlamydophila group;Chlamydia;Chlamydia ibidis;Chlamydia ibidis 10-1398/6
Chlamydia muridarum str. Nigg	GCA_000006685.1	root;cellular organisms;Bacteria <prokaryotes>;PVC group;Chlamydiae <phylum>;Chlamydiia;Chlamydiales;Chlamydiaceae;Chlamydia/Chlamydophila group;Chlamydia;Chlamydia muridarum;Chlamydia muridarum str. Nigg
Chlamydophila pecorum E58	GCA_000204135.1	root;cellular organisms;Bacteria <prokaryotes>;PVC group;Chlamydiae <phylum>;Chlamydiia;Chlamydiales;Chlamydiaceae;Chlamydia/Chlamydophila group;Chlamydia;Chlamydia pecorum;Chlamydophila pecorum E58
Chlamydophila pneumoniae CWL029	GCA_000008745.1	root;cellular organisms;Bacteria <prokaryotes>;PVC group;Chlamydiae <phylum>;Chlamydiia;Chlamydiales;Chlamydiaceae;Chlamydia/Chlamydophila group;Chlamydia;Chlamydia pneumoniae;Chlamydophila pneumoniae CWL029
Chlamydia psittaci 6BC	GCA_000204255.1	root;cellular organisms;Bacteria <prokaryotes>;PVC group;Chlamydiae <phylum>;Chlamydiia;Chlamydiales;Chlamydiaceae;Chlamydia/Chlamydophila group;Chlamydia;Chlamydia psittaci <Chlamydophila psittaci>;Chlamydia psittaci 6BC
Chlamydia suis	GCA_900169085.1	root;cellular organisms;Bacteria <prokaryotes>;PVC group;Chlamydiae <phylum>;Chlamydiia;Chlamydiales;Chlamydiaceae;Chlamydia/Chlamydophila group;Chlamydia;Chlamydia suis
Chlamydia trachomatis 434/Bu	GCA_000068585.1	root;cellular organisms;Bacteria <prokaryotes>;PVC group;Chlamydiae <phylum>;Chlamydiia;Chlamydiales;Chlamydiaceae;Chlamydia/Chlamydophila group;Chlamydia;Chlamydia trachomatis;Chlamydia trachomatis 434/Bu
Chlamydia trachomatis D/UW-3/CX	GCA_000008725.1	root;cellular organisms;Bacteria <prokaryotes>;PVC group;Chlamydiae <phylum>;Chlamydiia;Chlamydiales;Chlamydiaceae;Chlamydia/Chlamydophila group;Chlamydia;Chlamydia trachomatis;Chlamydia trachomatis D/UW-3/CX
Criblamydia sequanensis CRIB-18	GCA_000750955.1	root;cellular organisms;Bacteria <prokaryotes>;PVC group;Chlamydiae <phylum>;Chlamydiia;Parachlamydiales;Criblamydiaceae;Criblamydia;Criblamydia sequanensis;Criblamydia sequanensis CRIB-18
Candidatus Protochlamydia naegleriophila	GCA_001499655.1	root;cellular organisms;Bacteria <prokaryotes>;PVC group;Chlamydiae <phylum>;Chlamydiia;Parachlamydiales;Parachlamydiaceae;Candidatus Protochlamydia;Candidatus Protochlamydia naegleriophila
Parachlamydia acanthamoebae UV-7	GCA_000253035.1	root;cellular organisms;Bacteria <prokaryotes>;PVC group;Chlamydiae <phylum>;Chlamydiia;Parachlamydiales;Parachlamydiaceae;Parachlamydia;Parachlamydia acanthamoebae;Parachlamydia acanthamoebae UV-7
Simkania negevensis Z	GCA_000237205.1	root;cellular organisms;Bacteria <prokaryotes>;PVC group;Chlamydiae <phylum>;Chlamydiia;Parachlamydiales;Simkaniaceae;Simkania;Simkania negevensis;Simkania negevensis Z
Waddlia chondrophila WSU 86-1044	GCA_000092785.1	root;cellular organisms;Bacteria <prokaryotes>;PVC group;Chlamydiae <phylum>;Chlamydiia;Parachlamydiales;Waddliaceae;Waddlia;Waddlia chondrophila;Waddlia chondrophila WSU 86-1044
Kiritimatiella glycovorans	GCA_001017655.1	root;cellular organisms;Bacteria <prokaryotes>;PVC group;Kiritimatiellaeota;Kiritimatiellae;Kiritimatiellales;Kiritimatiellaceae;Kiritimatiella;Kiritimatiella glycovorans
Lentisphaera araneosa HTCC2155	GCA_000170755.1	root;cellular organisms;Bacteria <prokaryotes>;PVC group;Lentisphaerae;Lentisphaeria;Lentisphaerales;Lentisphaeraceae;Lentisphaera;Lentisphaera araneosa;Lentisphaera araneosa HTCC2155
Phycisphaera mikurensis NBRC 102666	GCA_000284115.1	root;cellular organisms;Bacteria <prokaryotes>;PVC group;Planctomycetes <phylum>;Phycisphaerae;Phycisphaerales;Phycisphaeraceae;Phycisphaera;Phycisphaera mikurensis;Phycisphaera mikurensis NBRC 102666
Fimbriiglobus ruber	GCA_002197845.1	root;cellular organisms;Bacteria <prokaryotes>;PVC group;Planctomycetes <phylum>;Planctomycetia;Planctomycetales;Gemmataceae;Fimbriiglobus;Fimbriiglobus ruber
Gemmata obscuriglobus UQM 2246	GCA_000171775.1	root;cellular organisms;Bacteria <prokaryotes>;PVC group;Planctomycetes <phylum>;Planctomycetia;Planctomycetales;Gemmataceae;Gemmata;Gemmata obscuriglobus;Gemmata obscuriglobus UQM 2246
Zavarzinella formosa DSM 19928	GCA_000255705.1	root;cellular organisms;Bacteria <prokaryotes>;PVC group;Planctomycetes <phylum>;Planctomycetia;Planctomycetales;Gemmataceae;Zavarzinella;Zavarzinella formosa;Zavarzinella formosa DSM 19928
Isosphaera pallida ATCC 43644	GCA_000186345.1	root;cellular organisms;Bacteria <prokaryotes>;PVC group;Planctomycetes <phylum>;Planctomycetia;Planctomycetales;Isosphaeraceae;Isosphaera;Isosphaera pallida;Isosphaera pallida ATCC 43644
Paludisphaera borealis	GCA_001956985.1	root;cellular organisms;Bacteria <prokaryotes>;PVC group;Planctomycetes <phylum>;Planctomycetia;Planctomycetales;Isosphaeraceae;Paludisphaera;Paludisphaera borealis
Singulisphaera acidiphila DSM 18658	GCA_000242455.3	root;cellular organisms;Bacteria <prokaryotes>;PVC group;Planctomycetes <phylum>;Planctomycetia;Planctomycetales;Isosphaeraceae;Singulisphaera;Singulisphaera acidiphila;Singulisphaera acidiphila DSM 18658
Blastopirellula marina DSM 3645	GCA_000153105.1	root;cellular organisms;Bacteria <prokaryotes>;PVC group;Planctomycetes <phylum>;Planctomycetia;Planctomycetales;Planctomycetaceae;Blastopirellula;Blastopirellula marina;Blastopirellula marina DSM 3645
Fuerstia marisgermanicae	GCA_001983935.1	root;cellular organisms;Bacteria <prokaryotes>;PVC group;Planctomycetes <phylum>;Planctomycetia;Planctomycetales;Planctomycetaceae;Fuerstia <Bacteria>;Fuerstia marisgermanicae
Gimesia maris DSM 8797	GCA_000181475.1	root;cellular organisms;Bacteria <prokaryotes>;PVC group;Planctomycetes <phylum>;Planctomycetia;Planctomycetales;Planctomycetaceae;Gimesia;Gimesia maris;Gimesia maris DSM 8797
Mariniblastus fucicola	GCA_001642875.1	root;cellular organisms;Bacteria <prokaryotes>;PVC group;Planctomycetes <phylum>;Planctomycetia;Planctomycetales;Planctomycetaceae;Mariniblastus;Mariniblastus fucicola
Pirellula staleyi DSM 6068	GCA_000025185.1	root;cellular organisms;Bacteria <prokaryotes>;PVC group;Planctomycetes <phylum>;Planctomycetia;Planctomycetales;Planctomycetaceae;Pirellula;Pirellula staleyi;Pirellula staleyi DSM 6068
Planctomicrobium piriforme	GCA_900113665.1	root;cellular organisms;Bacteria <prokaryotes>;PVC group;Planctomycetes <phylum>;Planctomycetia;Planctomycetales;Planctomycetaceae;Planctomicrobium;Planctomicrobium piriforme
Planctopirus limnophila DSM 3776	GCA_000092105.1	root;cellular organisms;Bacteria <prokaryotes>;PVC group;Planctomycetes <phylum>;Planctomycetia;Planctomycetales;Planctomycetaceae;Planctopirus;Planctopirus limnophila;Planctopirus limnophila DSM 3776
Rhodopirellula baltica SH 1	GCA_000196115.1	root;cellular organisms;Bacteria <prokaryotes>;PVC group;Planctomycetes <phylum>;Planctomycetia;Planctomycetales;Planctomycetaceae;Rhodopirellula;Rhodopirellula baltica;Rhodopirellula baltica SH 1
Rhodopirellula islandica	GCA_001027925.1	root;cellular organisms;Bacteria <prokaryotes>;PVC group;Planctomycetes <phylum>;Planctomycetia;Planctomycetales;Planctomycetaceae;Rhodopirellula;Rhodopirellula islandica
Rhodopirellula maiorica SM1	GCA_000346295.1	root;cellular organisms;Bacteria <prokaryotes>;PVC group;Planctomycetes <phylum>;Planctomycetia;Planctomycetales;Planctomycetaceae;Rhodopirellula;Rhodopirellula maiorica;Rhodopirellula maiorica SM1
Rhodopirellula sallentina SM41	GCA_000346505.1	root;cellular organisms;Bacteria <prokaryotes>;PVC group;Planctomycetes <phylum>;Planctomycetia;Planctomycetales;Planctomycetaceae;Rhodopirellula;Rhodopirellula sallentina;Rhodopirellula sallentina SM41
Roseimaritima ulvae	GCA_001642915.1	root;cellular organisms;Bacteria <prokaryotes>;PVC group;Planctomycetes <phylum>;Planctomycetia;Planctomycetales;Planctomycetaceae;Roseimaritima;Roseimaritima ulvae
Rubinisphaera brasiliensis DSM 5305	GCA_000165715.3	root;cellular organisms;Bacteria <prokaryotes>;PVC group;Planctomycetes <phylum>;Planctomycetia;Planctomycetales;Planctomycetaceae;Rubinisphaera;Rubinisphaera brasiliensis;Rubinisphaera brasiliensis DSM 5305
Rubripirellula obstinata	GCA_001642955.1	root;cellular organisms;Bacteria <prokaryotes>;PVC group;Planctomycetes <phylum>;Planctomycetia;Planctomycetales;Planctomycetaceae;Rubripirellula;Rubripirellula obstinata
Schlesneria paludicola DSM 18645	GCA_000255655.1	root;cellular organisms;Bacteria <prokaryotes>;PVC group;Planctomycetes <phylum>;Planctomycetia;Planctomycetales;Planctomycetaceae;Schlesneria;Schlesneria paludicola;Schlesneria paludicola DSM 18645
Methylacidiphilum fumariolicum SolV	GCA_000953475.1	root;cellular organisms;Bacteria <prokaryotes>;PVC group;Verrucomicrobia;Methylacidiphilae;Methylacidiphilales;Methylacidiphilaceae;Methylacidiphilum;Methylacidiphilum fumariolicum;Methylacidiphilum fumariolicum SolV
Methylacidiphilum infernorum V4	GCA_000019665.1	root;cellular organisms;Bacteria <prokaryotes>;PVC group;Verrucomicrobia;Methylacidiphilae;Methylacidiphilales;Methylacidiphilaceae;Methylacidiphilum;Methylacidiphilum infernorum;Methylacidiphilum infernorum V4
Methylacidiphilum kamchatkense Kam1	GCA_000817245.1	root;cellular organisms;Bacteria <prokaryotes>;PVC group;Verrucomicrobia;Methylacidiphilae;Methylacidiphilales;Methylacidiphilaceae;Methylacidiphilum;Methylacidiphilum kamchatkense;Methylacidiphilum kamchatkense Kam1
Cephaloticoccus capnophilus	GCA_001580045.1	root;cellular organisms;Bacteria <prokaryotes>;PVC group;Verrucomicrobia;Opitutae;Opitutales;Opitutaceae;Cephaloticoccus;Cephaloticoccus capnophilus
Cephaloticoccus primus	GCA_001580015.1	root;cellular organisms;Bacteria <prokaryotes>;PVC group;Verrucomicrobia;Opitutae;Opitutales;Opitutaceae;Cephaloticoccus;Cephaloticoccus primus
Didymococcus colitermitum TAV2	GCA_000171235.2	root;cellular organisms;Bacteria <prokaryotes>;PVC group;Verrucomicrobia;Opitutae;Opitutales;Opitutaceae;Didymococcus;Didymococcus colitermitum;Didymococcus colitermitum TAV2
Lacunisphaera limnophila	GCA_001746835.1	root;cellular organisms;Bacteria <prokaryotes>;PVC group;Verrucomicrobia;Opitutae;Opitutales;Opitutaceae;Lacunisphaera;Lacunisphaera limnophila
Opitutus terrae PB90-1	GCA_000019965.1	root;cellular organisms;Bacteria <prokaryotes>;PVC group;Verrucomicrobia;Opitutae;Opitutales;Opitutaceae;Opitutus;Opitutus terrae;Opitutus terrae PB90-1
Coraliomargarita akajimensis DSM 45221	GCA_000025905.1	root;cellular organisms;Bacteria <prokaryotes>;PVC group;Verrucomicrobia;Opitutae;Puniceicoccales;Puniceicoccaceae;Coraliomargarita;Coraliomargarita akajimensis;Coraliomargarita akajimensis DSM 45221
Chthoniobacter flavus Ellin428	GCA_000173075.1	root;cellular organisms;Bacteria <prokaryotes>;PVC group;Verrucomicrobia;Spartobacteria;Chthoniobacterales;Chthoniobacteraceae;Chthoniobacter;Chthoniobacter flavus;Chthoniobacter flavus Ellin428
Terrimicrobium sacchariphilum	GCA_001613545.1	root;cellular organisms;Bacteria <prokaryotes>;PVC group;Verrucomicrobia;Spartobacteria;Terrimicrobium;Terrimicrobium sacchariphilum
Akkermansia glycaniphila	GCA_900097105.1	root;cellular organisms;Bacteria <prokaryotes>;PVC group;Verrucomicrobia;Verrucomicrobiae;Verrucomicrobiales;Akkermansiaceae;Akkermansia;Akkermansia glycaniphila
Akkermansia muciniphila ATCC BAA-835	GCA_000020225.1	root;cellular organisms;Bacteria <prokaryotes>;PVC group;Verrucomicrobia;Verrucomicrobiae;Verrucomicrobiales;Akkermansiaceae;Akkermansia;Akkermansia muciniphila;Akkermansia muciniphila ATCC BAA-835
Rubritalea marina DSM 17716	GCA_000378105.1	root;cellular organisms;Bacteria <prokaryotes>;PVC group;Verrucomicrobia;Verrucomicrobiae;Verrucomicrobiales;Rubritaleaceae;Rubritalea;Rubritalea marina;Rubritalea marina DSM 17716
Pedosphaera parvula Ellin514	GCA_000172555.1	root;cellular organisms;Bacteria <prokaryotes>;PVC group;Verrucomicrobia;Verrucomicrobiae;Verrucomicrobiales;Verrucomicrobia subdivision 3;Pedosphaera;Pedosphaera parvula;Pedosphaera parvula Ellin514
Prosthecobacter debontii	GCA_900167535.1	root;cellular organisms;Bacteria <prokaryotes>;PVC group;Verrucomicrobia;Verrucomicrobiae;Verrucomicrobiales;Verrucomicrobiaceae;Prosthecobacter;Prosthecobacter debontii
Verrucomicrobium spinosum DSM 4136 = JCM 18804	GCA_000172155.1	root;cellular organisms;Bacteria <prokaryotes>;PVC group;Verrucomicrobia;Verrucomicrobiae;Verrucomicrobiales;Verrucomicrobiaceae;Verrucomicrobium;Verrucomicrobium spinosum;Verrucomicrobium spinosum DSM 4136 = JCM 18804
Acidithiobacillus caldus ATCC 51756	GCA_000175575.2	root;cellular organisms;Bacteria <prokaryotes>;Proteobacteria;Acidithiobacillia;Acidithiobacillales;Acidithiobacillaceae;Acidithiobacillus;Acidithiobacillus caldus;Acidithiobacillus caldus ATCC 51756
Acidithiobacillus ferrivorans SS3	GCA_000214095.3	root;cellular organisms;Bacteria <prokaryotes>;Proteobacteria;Acidithiobacillia;Acidithiobacillales;Acidithiobacillaceae;Acidithiobacillus;Acidithiobacillus ferrivorans;Acidithiobacillus ferrivorans SS3
Acidithiobacillus ferrooxidans ATCC 23270	GCA_000021485.1	root;cellular organisms;Bacteria <prokaryotes>;Proteobacteria;Acidithiobacillia;Acidithiobacillales;Acidithiobacillaceae;Acidithiobacillus;Acidithiobacillus ferrooxidans;Acidithiobacillus ferrooxidans ATCC 23270
Acidithiobacillus thiooxidans ATCC 19377	GCA_000227215.2	root;cellular organisms;Bacteria <prokaryotes>;Proteobacteria;Acidithiobacillia;Acidithiobacillales;Acidithiobacillaceae;Acidithiobacillus;Acidithiobacillus thiooxidans;Acidithiobacillus thiooxidans ATCC 19377
Thermithiobacillus tepidarius DSM 3134	GCA_000423825.1	root;cellular organisms;Bacteria <prokaryotes>;Proteobacteria;Acidithiobacillia;Acidithiobacillales;Thermithiobacillaceae;Thermithiobacillus;Thermithiobacillus tepidarius;Thermithiobacillus tepidarius DSM 3134
Asticcacaulis benevestitus DSM 16100 = ATCC BAA-896	GCA_000376105.1	root;cellular organisms;Bacteria <prokaryotes>;Proteobacteria;Alphaproteobacteria;Caulobacterales;Caulobacteraceae;Asticcacaulis;Asticcacaulis benevestitus;Asticcacaulis benevestitus DSM 16100 = ATCC BAA-896
Asticcacaulis biprosthecum C19	GCA_000204015.1	root;cellular organisms;Bacteria <prokaryotes>;Proteobacteria;Alphaproteobacteria;Caulobacterales;Caulobacteraceae;Asticcacaulis;Asticcacaulis biprosthecium;Asticcacaulis biprosthecum C19
Asticcacaulis excentricus CB 48	GCA_000175215.2	root;cellular organisms;Bacteria <prokaryotes>;Proteobacteria;Alphaproteobacteria;Caulobacterales;Caulobacteraceae;Asticcacaulis;Asticcacaulis excentricus;Asticcacaulis excentricus CB 48
Asticcacaulis taihuensis	GCA_900100255.1	root;cellular organisms;Bacteria <prokaryotes>;Proteobacteria;Alphaproteobacteria;Caulobacterales;Caulobacteraceae;Asticcacaulis;Asticcacaulis taihuensis
Brevundimonas abyssalis TAR-001	GCA_000466985.1	root;cellular organisms;Bacteria <prokaryotes>;Proteobacteria;Alphaproteobacteria;Caulobacterales;Caulobacteraceae;Brevundimonas;Brevundimonas abyssalis;Brevundimonas abyssalis TAR-001
Brevundimonas aveniformis DSM 17977	GCA_000428765.1	root;cellular organisms;Bacteria <prokaryotes>;Proteobacteria;Alphaproteobacteria;Caulobacterales;Caulobacteraceae;Brevundimonas;Brevundimonas aveniformis;Brevundimonas aveniformis DSM 17977
Brevundimonas bacteroides DSM 4726	GCA_000701445.1	root;cellular organisms;Bacteria <prokaryotes>;Proteobacteria;Alphaproteobacteria;Caulobacterales;Caulobacteraceae;Brevundimonas;Brevundimonas bacteroides;Brevundimonas bacteroides DSM 4726
Brevundimonas naejangsanensis	GCA_000635915.2	root;cellular organisms;Bacteria <prokaryotes>;Proteobacteria;Alphaproteobacteria;Caulobacterales;Caulobacteraceae;Brevundimonas;Brevundimonas naejangsanensis
Brevundimonas subvibrioides ATCC 15264	GCA_000144605.1	root;cellular organisms;Bacteria <prokaryotes>;Proteobacteria;Alphaproteobacteria;Caulobacterales;Caulobacteraceae;Brevundimonas;Brevundimonas subvibrioides;Brevundimonas subvibrioides ATCC 15264
Brevundimonas vesicularis	GCA_002208825.1	root;cellular organisms;Bacteria <prokaryotes>;Proteobacteria;Alphaproteobacteria;Caulobacterales;Caulobacteraceae;Brevundimonas;Brevundimonas vesicularis
Brevundimonas viscosa	GCA_900116065.1	root;cellular organisms;Bacteria <prokaryotes>;Proteobacteria;Alphaproteobacteria;Caulobacterales;Caulobacteraceae;Brevundimonas;Brevundimonas viscosa
Caulobacter henricii	GCA_000745545.1	root;cellular organisms;Bacteria <prokaryotes>;Proteobacteria;Alphaproteobacteria;Caulobacterales;Caulobacteraceae;Caulobacter;Caulobacter henricii
Caulobacter henricii	GCA_001414055.1	root;cellular organisms;Bacteria <prokaryotes>;Proteobacteria;Alphaproteobacteria;Caulobacterales;Caulobacteraceae;Caulobacter;Caulobacter henricii
Caulobacter segnis ATCC 21756	GCA_000092285.1	root;cellular organisms;Bacteria <prokaryotes>;Proteobacteria;Alphaproteobacteria;Caulobacterales;Caulobacteraceae;Caulobacter;Caulobacter segnis;Caulobacter segnis ATCC 21756
Caulobacter crescentus NA1000	GCA_000022005.1	root;cellular organisms;Bacteria <prokaryotes>;Proteobacteria;Alphaproteobacteria;Caulobacterales;Caulobacteraceae;Caulobacter;Caulobacter vibrioides;Caulobacter crescentus CB15;Caulobacter crescentus NA1000
Caulobacter crescentus CB15	GCA_000006905.1	root;cellular organisms;Bacteria <prokaryotes>;Proteobacteria;Alphaproteobacteria;Caulobacterales;Caulobacteraceae;Caulobacter;Caulobacter vibrioides;Caulobacter crescentus CB15
Caulobacter vibrioides	GCA_001449105.1	root;cellular organisms;Bacteria <prokaryotes>;Proteobacteria;Alphaproteobacteria;Caulobacterales;Caulobacteraceae;Caulobacter;Caulobacter vibrioides
Phenylobacterium immobile (ATCC 35973)	GCA_001375595.1	root;cellular organisms;Bacteria <prokaryotes>;Proteobacteria;Alphaproteobacteria;Caulobacterales;Caulobacteraceae;Phenylobacterium;Phenylobacterium immobile;Phenylobacterium immobile (ATCC 35973)
Phenylobacterium zucineum HLK1	GCA_000017265.1	root;cellular organisms;Bacteria <prokaryotes>;Proteobacteria;Alphaproteobacteria;Caulobacterales;Caulobacteraceae;Phenylobacterium;Phenylobacterium zucineum;Phenylobacterium zucineum HLK1
Woodsholea maritima DSM 17123	GCA_000382325.1	root;cellular organisms;Bacteria <prokaryotes>;Proteobacteria;Alphaproteobacteria;Caulobacterales;Caulobacteraceae;Woodsholea;Woodsholea maritima;Woodsholea maritima DSM 17123
Holospora obtusa F1	GCA_000469665.2	root;cellular organisms;Bacteria <prokaryotes>;Proteobacteria;Alphaproteobacteria;Holosporales;Holosporaceae;Holospora;Holospora obtusa;Holospora obtusa F1
Holospora undulata HU1	GCA_000388175.3	root;cellular organisms;Bacteria <prokaryotes>;Proteobacteria;Alphaproteobacteria;Holosporales;Holosporaceae;Holospora;Holospora undulata;Holospora undulata HU1
[Caedibacter] varicaedens	GCA_001192655.1	root;cellular organisms;Bacteria <prokaryotes>;Proteobacteria;Alphaproteobacteria;Holosporales;unclassified Holosporales;[Caedibacter] varicaedens
Kiloniella laminariae DSM 19542	GCA_000374005.1	root;cellular organisms;Bacteria <prokaryotes>;Proteobacteria;Alphaproteobacteria;Kiloniellales;Kiloniellaceae;Kiloniella;Kiloniella laminariae;Kiloniella laminariae DSM 19542
Kiloniella spongiae	GCA_001026905.1	root;cellular organisms;Bacteria <prokaryotes>;Proteobacteria;Alphaproteobacteria;Kiloniellales;Kiloniellaceae;Kiloniella;Kiloniella spongiae
Kordiimonas gwangyangensis DSM 19435 = JCM 12864	GCA_000375545.1	root;cellular organisms;Bacteria <prokaryotes>;Proteobacteria;Alphaproteobacteria;Kordiimonadales;Kordiimonadaceae;Kordiimonas;Kordiimonas gwangyangensis;Kordiimonas gwangyangensis DSM 19435 = JCM 12864
Kordiimonas lacus	GCA_001550055.1	root;cellular organisms;Bacteria <prokaryotes>;Proteobacteria;Alphaproteobacteria;Kordiimonadales;Kordiimonadaceae;Kordiimonas;Kordiimonas lacus
Kordiimonas lipolytica	GCA_001550065.1	root;cellular organisms;Bacteria <prokaryotes>;Proteobacteria;Alphaproteobacteria;Kordiimonadales;Kordiimonadaceae;Kordiimonas;Kordiimonas lipolytica
Magnetococcus marinus MC-1	GCA_000014865.1	root;cellular organisms;Bacteria <prokaryotes>;Proteobacteria;Alphaproteobacteria;Magnetococcales;Magnetococcaceae;Magnetococcus;Magnetococcus marinus;Magnetococcus marinus MC-1
Magnetofaba australis IT-1	GCA_002109495.1	root;cellular organisms;Bacteria <prokaryotes>;Proteobacteria;Alphaproteobacteria;Magnetococcales;Magnetococcaceae;Magnetofaba;Magnetofaba australis;Magnetofaba australis IT-1
Amphiplicatus metriothermophilus	GCA_900199215.1	root;cellular organisms;Bacteria <prokaryotes>;Proteobacteria;Alphaproteobacteria;Parvularculales;Parvularculaceae;Amphiplicatus;Amphiplicatus metriothermophilus
Parvularcula bermudensis HTCC2503	GCA_000152825.2	root;cellular organisms;Bacteria <prokaryotes>;Proteobacteria;Alphaproteobacteria;Parvularculales;Parvularculaceae;Parvularcula;Parvularcula bermudensis;Parvularcula bermudensis HTCC2503
Parvularcula oceani	GCA_000733125.1	root;cellular organisms;Bacteria <prokaryotes>;Proteobacteria;Alphaproteobacteria;Parvularculales;Parvularculaceae;Parvularcula;Parvularcula oceani
Aurantimonas manganoxydans SI85-9A1	GCA_000153465.1	root;cellular organisms;Bacteria <prokaryotes>;Proteobacteria;Alphaproteobacteria;Rhizobiales;Aurantimonadaceae;Aurantimonas;Aurantimonas manganoxydans;Aurantimonas manganoxydans SI85-9A1
Aureimonas jatrophae	GCA_900104035.1	root;cellular organisms;Bacteria <prokaryotes>;Proteobacteria;Alphaproteobacteria;Rhizobiales;Aurantimonadaceae;Aurantimonas;Aureimonas jatrophae
Aureimonas phyllosphaerae	GCA_900113065.1	root;cellular organisms;Bacteria <prokaryotes>;Proteobacteria;Alphaproteobacteria;Rhizobiales;Aurantimonadaceae;Aurantimonas;Aureimonas phyllosphaerae
Aureimonas altamirensis	GCA_001463885.1	root;cellular organisms;Bacteria <prokaryotes>;Proteobacteria;Alphaproteobacteria;Rhizobiales;Aurantimonadaceae;Aureimonas;Aureimonas altamirensis
Aureimonas frigidaquae	GCA_001463905.1	root;cellular organisms;Bacteria <prokaryotes>;Proteobacteria;Alphaproteobacteria;Rhizobiales;Aurantimonadaceae;Aureimonas;Aureimonas frigidaquae
Aureimonas ureilytica DSM 18598 = NBRC 106430	GCA_000382705.1	root;cellular organisms;Bacteria <prokaryotes>;Proteobacteria;Alphaproteobacteria;Rhizobiales;Aurantimonadaceae;Aureimonas;Aureimonas ureilytica;Aureimonas ureilytica DSM 18598 = NBRC 106430
Aureimonas ureilytica	GCA_001475935.1	root;cellular organisms;Bacteria <prokaryotes>;Proteobacteria;Alphaproteobacteria;Rhizobiales;Aurantimonadaceae;Aureimonas;Aureimonas ureilytica
Fulvimarina manganoxydans	GCA_900176465.1	root;cellular organisms;Bacteria <prokaryotes>;Proteobacteria;Alphaproteobacteria;Rhizobiales;Aurantimonadaceae;Fulvimarina;Fulvimarina manganoxydans
Fulvimarina pelagi HTCC2506	GCA_000153705.1	root;cellular organisms;Bacteria <prokaryotes>;Proteobacteria;Alphaproteobacteria;Rhizobiales;Aurantimonadaceae;Fulvimarina;Fulvimarina pelagi;Fulvimarina pelagi HTCC2506
Martelella endophytica	GCA_000960975.1	root;cellular organisms;Bacteria <prokaryotes>;Proteobacteria;Alphaproteobacteria;Rhizobiales;Aurantimonadaceae;Martelella;Martelella endophytica
Martelella mediterranea DSM 17316	GCA_002043005.1	root;cellular organisms;Bacteria <prokaryotes>;Proteobacteria;Alphaproteobacteria;Rhizobiales;Aurantimonadaceae;Martelella;Martelella mediterranea;Martelella mediterranea DSM 17316
Bartonella alsatica IBS 382	GCA_000280015.1	root;cellular organisms;Bacteria <prokaryotes>;Proteobacteria;Alphaproteobacteria;Rhizobiales;Bartonellaceae;Bartonella;Bartonella alsatica;Bartonella alsatica IBS 382
Bartonella ancashensis	GCA_001281405.1	root;cellular organisms;Bacteria <prokaryotes>;Proteobacteria;Alphaproteobacteria;Rhizobiales;Bartonellaceae;Bartonella;Bartonella ancashensis
Bartonella apis	GCA_002007565.1	root;cellular organisms;Bacteria <prokaryotes>;Proteobacteria;Alphaproteobacteria;Rhizobiales;Bartonellaceae;Bartonella;Bartonella apis
Bartonella australis Aust/NH1	GCA_000341355.1	root;cellular organisms;Bacteria <prokaryotes>;Proteobacteria;Alphaproteobacteria;Rhizobiales;Bartonellaceae;Bartonella;Bartonella australis;Bartonella australis Aust/NH1
Bartonella bacilliformis KC583	GCA_000015445.1	root;cellular organisms;Bacteria <prokaryotes>;Proteobacteria;Alphaproteobacteria;Rhizobiales;Bartonellaceae;Bartonella;Bartonella bacilliformis;Bartonella bacilliformis KC583
Bartonella bacilliformis Ver097	GCA_000709795.1	root;cellular organisms;Bacteria <prokaryotes>;Proteobacteria;Alphaproteobacteria;Rhizobiales;Bartonellaceae;Bartonella;Bartonella bacilliformis;Bartonella bacilliformis Ver097
Bartonella birtlesii IBS 325	GCA_000273375.1	root;cellular organisms;Bacteria <prokaryotes>;Proteobacteria;Alphaproteobacteria;Rhizobiales;Bartonellaceae;Bartonella;Bartonella birtlesii;Bartonella birtlesii IBS 325
Bartonella bovis 91-4	GCA_000384965.1	root;cellular organisms;Bacteria <prokaryotes>;Proteobacteria;Alphaproteobacteria;Rhizobiales;Bartonellaceae;Bartonella;Bartonella bovis;Bartonella bovis 91-4
Bartonella clarridgeiae 73	GCA_000253015.1	root;cellular organisms;Bacteria <prokaryotes>;Proteobacteria;Alphaproteobacteria;Rhizobiales;Bartonellaceae;Bartonella;Bartonella clarridgeiae;Bartonella clarridgeiae 73
Bartonella doshiae NCTC 12862 = ATCC 700133	GCA_000278155.1	root;cellular organisms;Bacteria <prokaryotes>;Proteobacteria;Alphaproteobacteria;Rhizobiales;Bartonellaceae;Bartonella;Bartonella doshiae;Bartonella doshiae NCTC 12862 = ATCC 700133
Bartonella florencae	GCA_000312525.1	root;cellular organisms;Bacteria <prokaryotes>;Proteobacteria;Alphaproteobacteria;Rhizobiales;Bartonellaceae;Bartonella;Bartonella florencae
Bartonella grahamii as4aup	GCA_000022725.1	root;cellular organisms;Bacteria <prokaryotes>;Proteobacteria;Alphaproteobacteria;Rhizobiales;Bartonellaceae;Bartonella;Bartonella grahamii;Bartonella grahamii as4aup
Bartonella henselae str. Houston-1	GCA_000046705.1	root;cellular organisms;Bacteria <prokaryotes>;Proteobacteria;Alphaproteobacteria;Rhizobiales;Bartonellaceae;Bartonella;Bartonella henselae;Bartonella henselae str. Houston-1
Bartonella koehlerae C-29	GCA_000706625.1	root;cellular organisms;Bacteria <prokaryotes>;Proteobacteria;Alphaproteobacteria;Rhizobiales;Bartonellaceae;Bartonella;Bartonella koehlerae;Bartonella koehlerae subsp. koehlerae;Bartonella koehlerae C-29
Bartonella quintana str. Toulouse	GCA_000046685.1	root;cellular organisms;Bacteria <prokaryotes>;Proteobacteria;Alphaproteobacteria;Rhizobiales;Bartonellaceae;Bartonella;Bartonella quintana;Bartonella quintana str. Toulouse
Bartonella rattaustraliani AUST/NH4	GCA_000312565.2	root;cellular organisms;Bacteria <prokaryotes>;Proteobacteria;Alphaproteobacteria;Rhizobiales;Bartonellaceae;Bartonella;Bartonella rattaustraliani;Bartonella rattaustraliani AUST/NH4
Bartonella rattimassiliensis 15908	GCA_000278215.1	root;cellular organisms;Bacteria <prokaryotes>;Proteobacteria;Alphaproteobacteria;Rhizobiales;Bartonellaceae;Bartonella;Bartonella rattimassiliensis;Bartonella rattimassiliensis 15908
Bartonella rochalimae ATCC BAA-1498	GCA_000706645.1	root;cellular organisms;Bacteria <prokaryotes>;Proteobacteria;Alphaproteobacteria;Rhizobiales;Bartonellaceae;Bartonella;Bartonella rochalimae;Bartonella rochalimae ATCC BAA-1498
Bartonella schoenbuchensis R1	GCA_002022685.1	root;cellular organisms;Bacteria <prokaryotes>;Proteobacteria;Alphaproteobacteria;Rhizobiales;Bartonellaceae;Bartonella;Bartonella schoenbuchensis;Bartonella schoenbuchensis R1
Bartonella senegalensis OS02	GCA_000312545.1	root;cellular organisms;Bacteria <prokaryotes>;Proteobacteria;Alphaproteobacteria;Rhizobiales;Bartonellaceae;Bartonella;Bartonella senegalensis;Bartonella senegalensis OS02
Bartonella tamiae Th307	GCA_000279995.1	root;cellular organisms;Bacteria <prokaryotes>;Proteobacteria;Alphaproteobacteria;Rhizobiales;Bartonellaceae;Bartonella;Bartonella tamiae;Bartonella tamiae Th307
Bartonella taylorii 8TBB	GCA_000278295.1	root;cellular organisms;Bacteria <prokaryotes>;Proteobacteria;Alphaproteobacteria;Rhizobiales;Bartonellaceae;Bartonella;Bartonella taylorii;Bartonella taylorii 8TBB
Bartonella tribocorum CIP 105476	GCA_000196435.1	root;cellular organisms;Bacteria <prokaryotes>;Proteobacteria;Alphaproteobacteria;Rhizobiales;Bartonellaceae;Bartonella;Bartonella tribocorum;Bartonella tribocorum CIP 105476
Bartonella vinsonii subsp. berkhoffii str. Winnie	GCA_000341385.1	root;cellular organisms;Bacteria <prokaryotes>;Proteobacteria;Alphaproteobacteria;Rhizobiales;Bartonellaceae;Bartonella;Bartonella vinsonii;Bartonella vinsonii subsp. berkhoffii;Bartonella vinsonii subsp. berkhoffii str. Winnie
Bartonella washoensis Sb944nv	GCA_000278135.1	root;cellular organisms;Bacteria <prokaryotes>;Proteobacteria;Alphaproteobacteria;Rhizobiales;Bartonellaceae;Bartonella;Bartonella washoensis;Bartonella washoensis Sb944nv
Beijerinckia indica subsp. indica ATCC 9039	GCA_000019845.1	root;cellular organisms;Bacteria <prokaryotes>;Proteobacteria;Alphaproteobacteria;Rhizobiales;Beijerinckiaceae;Beijerinckia;Beijerinckia indica;Beijerinckia indica subsp. indica;Beijerinckia indica subsp. indica ATCC 9039
Beijerinckia mobilis	GCA_000745425.1	root;cellular organisms;Bacteria <prokaryotes>;Proteobacteria;Alphaproteobacteria;Rhizobiales;Beijerinckiaceae;Beijerinckia;Beijerinckia mobilis
Methylocapsa acidiphila B2	GCA_000427445.1	root;cellular organisms;Bacteria <prokaryotes>;Proteobacteria;Alphaproteobacteria;Rhizobiales;Beijerinckiaceae;Methylocapsa;Methylocapsa acidiphila;Methylocapsa acidiphila B2
Methylocapsa aurea	GCA_000746085.1	root;cellular organisms;Bacteria <prokaryotes>;Proteobacteria;Alphaproteobacteria;Rhizobiales;Beijerinckiaceae;Methylocapsa;Methylocapsa aurea
Methylocapsa palsarum	GCA_900114285.1	root;cellular organisms;Bacteria <prokaryotes>;Proteobacteria;Alphaproteobacteria;Rhizobiales;Beijerinckiaceae;Methylocapsa;Methylocapsa palsarum
Methylocella silvestris BL2	GCA_000021745.1	root;cellular organisms;Bacteria <prokaryotes>;Proteobacteria;Alphaproteobacteria;Rhizobiales;Beijerinckiaceae;Methylocella;Methylocella silvestris;Methylocella silvestris BL2
Methyloferula stellata AR4	GCA_000385335.1	root;cellular organisms;Bacteria <prokaryotes>;Proteobacteria;Alphaproteobacteria;Rhizobiales;Beijerinckiaceae;Methyloferula;Methyloferula stellata;Methyloferula stellata AR4
Rhodoblastus acidophilus	GCA_900187365.1	root;cellular organisms;Bacteria <prokaryotes>;Proteobacteria;Alphaproteobacteria;Rhizobiales;Beijerinckiaceae;Rhodoblastus;Rhodoblastus acidophilus
Afipia birgiae 34632	GCA_000308295.2	root;cellular organisms;Bacteria <prokaryotes>;Proteobacteria;Alphaproteobacteria;Rhizobiales;Bradyrhizobiaceae;Afipia;Afipia birgiae;Afipia birgiae 34632
Afipia broomeae ATCC 49717	GCA_000314675.2	root;cellular organisms;Bacteria <prokaryotes>;Proteobacteria;Alphaproteobacteria;Rhizobiales;Bradyrhizobiaceae;Afipia;Afipia broomeae;Afipia broomeae ATCC 49717
Afipia clevelandensis ATCC 49720	GCA_000336555.1	root;cellular organisms;Bacteria <prokaryotes>;Proteobacteria;Alphaproteobacteria;Rhizobiales;Bradyrhizobiaceae;Afipia;Afipia clevelandensis;Afipia clevelandensis ATCC 49720
Afipia felis ATCC 53690	GCA_000314735.2	root;cellular organisms;Bacteria <prokaryotes>;Proteobacteria;Alphaproteobacteria;Rhizobiales;Bradyrhizobiaceae;Afipia;Afipia felis;Afipia felis ATCC 53690
Bosea lupini	GCA_900109525.1	root;cellular organisms;Bacteria <prokaryotes>;Proteobacteria;Alphaproteobacteria;Rhizobiales;Bradyrhizobiaceae;Bosea <bacteria>;Bosea lupini
Bosea robiniae	GCA_900102525.1	root;cellular organisms;Bacteria <prokaryotes>;Proteobacteria;Alphaproteobacteria;Rhizobiales;Bradyrhizobiaceae;Bosea <bacteria>;Bosea robiniae
Bosea thiooxidans	GCA_900168195.1	root;cellular organisms;Bacteria <prokaryotes>;Proteobacteria;Alphaproteobacteria;Rhizobiales;Bradyrhizobiaceae;Bosea <bacteria>;Bosea thiooxidans
Bosea vaviloviae	GCA_001298265.1	root;cellular organisms;Bacteria <prokaryotes>;Proteobacteria;Alphaproteobacteria;Rhizobiales;Bradyrhizobiaceae;Bosea <bacteria>;Bosea vaviloviae
Bosea vaviloviae	GCA_001741865.1	root;cellular organisms;Bacteria <prokaryotes>;Proteobacteria;Alphaproteobacteria;Rhizobiales;Bradyrhizobiaceae;Bosea <bacteria>;Bosea vaviloviae
Bradyrhizobium diazoefficiens USDA 110	GCA_000011365.1	root;cellular organisms;Bacteria <prokaryotes>;Proteobacteria;Alphaproteobacteria;Rhizobiales;Bradyrhizobiaceae;Bradyrhizobium;Bradyrhizobium diazoefficiens;Bradyrhizobium diazoefficiens USDA 110
Bradyrhizobium elkanii USDA 76	GCA_000379145.1	root;cellular organisms;Bacteria <prokaryotes>;Proteobacteria;Alphaproteobacteria;Rhizobiales;Bradyrhizobiaceae;Bradyrhizobium;Bradyrhizobium elkanii;Bradyrhizobium elkanii USDA 76
Bradyrhizobium elkanii WSM2783	GCA_000472865.1	root;cellular organisms;Bacteria <prokaryotes>;Proteobacteria;Alphaproteobacteria;Rhizobiales;Bradyrhizobiaceae;Bradyrhizobium;Bradyrhizobium elkanii;Bradyrhizobium elkanii WSM2783
Bradyrhizobium erythrophlei	GCA_900105845.1	root;cellular organisms;Bacteria <prokaryotes>;Proteobacteria;Alphaproteobacteria;Rhizobiales;Bradyrhizobiaceae;Bradyrhizobium;Bradyrhizobium erythrophlei
Bradyrhizobium erythrophlei	GCA_900129425.1	root;cellular organisms;Bacteria <prokaryotes>;Proteobacteria;Alphaproteobacteria;Rhizobiales;Bradyrhizobiaceae;Bradyrhizobium;Bradyrhizobium erythrophlei
Bradyrhizobium erythrophlei	GCA_900129505.1	root;cellular organisms;Bacteria <prokaryotes>;Proteobacteria;Alphaproteobacteria;Rhizobiales;Bradyrhizobiaceae;Bradyrhizobium;Bradyrhizobium erythrophlei
Bradyrhizobium erythrophlei	GCA_900129675.1	root;cellular organisms;Bacteria <prokaryotes>;Proteobacteria;Alphaproteobacteria;Rhizobiales;Bradyrhizobiaceae;Bradyrhizobium;Bradyrhizobium erythrophlei
Bradyrhizobium erythrophlei	GCA_900142985.1	root;cellular organisms;Bacteria <prokaryotes>;Proteobacteria;Alphaproteobacteria;Rhizobiales;Bradyrhizobiaceae;Bradyrhizobium;Bradyrhizobium erythrophlei
Bradyrhizobium icense	GCA_001693385.1	root;cellular organisms;Bacteria <prokaryotes>;Proteobacteria;Alphaproteobacteria;Rhizobiales;Bradyrhizobiaceae;Bradyrhizobium;Bradyrhizobium icense
Bradyrhizobium japonicum USDA 6	GCA_000284375.1	root;cellular organisms;Bacteria <prokaryotes>;Proteobacteria;Alphaproteobacteria;Rhizobiales;Bradyrhizobiaceae;Bradyrhizobium;Bradyrhizobium japonicum;Bradyrhizobium japonicum USDA 6
Bradyrhizobium lablabi	GCA_001440475.1	root;cellular organisms;Bacteria <prokaryotes>;Proteobacteria;Alphaproteobacteria;Rhizobiales;Bradyrhizobiaceae;Bradyrhizobium;Bradyrhizobium lablabi
Bradyrhizobium lablabi	GCA_900104755.1	root;cellular organisms;Bacteria <prokaryotes>;Proteobacteria;Alphaproteobacteria;Rhizobiales;Bradyrhizobiaceae;Bradyrhizobium;Bradyrhizobium lablabi
Bradyrhizobium lablabi	GCA_900141755.1	root;cellular organisms;Bacteria <prokaryotes>;Proteobacteria;Alphaproteobacteria;Rhizobiales;Bradyrhizobiaceae;Bradyrhizobium;Bradyrhizobium lablabi
Bradyrhizobium neotropicale	GCA_001641695.1	root;cellular organisms;Bacteria <prokaryotes>;Proteobacteria;Alphaproteobacteria;Rhizobiales;Bradyrhizobiaceae;Bradyrhizobium;Bradyrhizobium neotropicale
Bradyrhizobium oligotrophicum S58	GCA_000344805.1	root;cellular organisms;Bacteria <prokaryotes>;Proteobacteria;Alphaproteobacteria;Rhizobiales;Bradyrhizobiaceae;Bradyrhizobium;Bradyrhizobium oligotrophicum;Bradyrhizobium oligotrophicum S58
Bradyrhizobium valentinum	GCA_001440405.1	root;cellular organisms;Bacteria <prokaryotes>;Proteobacteria;Alphaproteobacteria;Rhizobiales;Bradyrhizobiaceae;Bradyrhizobium;Bradyrhizobium valentinum
Nitrobacter hamburgensis X14	GCA_000013885.1	root;cellular organisms;Bacteria <prokaryotes>;Proteobacteria;Alphaproteobacteria;Rhizobiales;Bradyrhizobiaceae;Nitrobacter;Nitrobacter hamburgensis;Nitrobacter hamburgensis X14
Nitrobacter vulgaris	GCA_002028545.1	root;cellular organisms;Bacteria <prokaryotes>;Proteobacteria;Alphaproteobacteria;Rhizobiales;Bradyrhizobiaceae;Nitrobacter;Nitrobacter vulgaris
Nitrobacter winogradskyi Nb-255	GCA_000012725.1	root;cellular organisms;Bacteria <prokaryotes>;Proteobacteria;Alphaproteobacteria;Rhizobiales;Bradyrhizobiaceae;Nitrobacter;Nitrobacter winogradskyi;Nitrobacter winogradskyi Nb-255
Oligotropha carboxidovorans OM5	GCA_000218565.1	root;cellular organisms;Bacteria <prokaryotes>;Proteobacteria;Alphaproteobacteria;Rhizobiales;Bradyrhizobiaceae;Oligotropha;Oligotropha carboxidovorans;Oligotropha carboxidovorans OM5
Rhodopseudomonas palustris	GCA_000935205.1	root;cellular organisms;Bacteria <prokaryotes>;Proteobacteria;Alphaproteobacteria;Rhizobiales;Bradyrhizobiaceae;Rhodopseudomonas;Rhodopseudomonas palustris
Rhodopseudomonas palustris BisA53	GCA_000014825.1	root;cellular organisms;Bacteria <prokaryotes>;Proteobacteria;Alphaproteobacteria;Rhizobiales;Bradyrhizobiaceae;Rhodopseudomonas;Rhodopseudomonas palustris;Rhodopseudomonas palustris BisA53
Rhodopseudomonas palustris BisB18	GCA_000013745.1	root;cellular organisms;Bacteria <prokaryotes>;Proteobacteria;Alphaproteobacteria;Rhizobiales;Bradyrhizobiaceae;Rhodopseudomonas;Rhodopseudomonas palustris;Rhodopseudomonas palustris BisB18
Rhodopseudomonas palustris CGA009	GCA_000195775.1	root;cellular organisms;Bacteria <prokaryotes>;Proteobacteria;Alphaproteobacteria;Rhizobiales;Bradyrhizobiaceae;Rhodopseudomonas;Rhodopseudomonas palustris;Rhodopseudomonas palustris CGA009
Rhodopseudomonas palustris HaA2	GCA_000013365.1	root;cellular organisms;Bacteria <prokaryotes>;Proteobacteria;Alphaproteobacteria;Rhizobiales;Bradyrhizobiaceae;Rhodopseudomonas;Rhodopseudomonas palustris;Rhodopseudomonas palustris HaA2
Rhodopseudomonas palustris JSC-3b	GCA_000504425.1	root;cellular organisms;Bacteria <prokaryotes>;Proteobacteria;Alphaproteobacteria;Rhizobiales;Bradyrhizobiaceae;Rhodopseudomonas;Rhodopseudomonas palustris;Rhodopseudomonas palustris JSC-3b
Salinarimonas rosea DSM 21201	GCA_000429045.1	root;cellular organisms;Bacteria <prokaryotes>;Proteobacteria;Alphaproteobacteria;Rhizobiales;Bradyrhizobiaceae;Salinarimonas;Salinarimonas rosea;Salinarimonas rosea DSM 21201
Tardiphaga robiniae	GCA_001618955.1	root;cellular organisms;Bacteria <prokaryotes>;Proteobacteria;Alphaproteobacteria;Rhizobiales;Bradyrhizobiaceae;Tardiphaga;Tardiphaga robiniae
Brucella melitensis bv. 1 str. 16M	GCA_000007125.1	root;cellular organisms;Bacteria <prokaryotes>;Proteobacteria;Alphaproteobacteria;Rhizobiales;Brucellaceae;Brucella;Brucella melitensis;Brucella melitensis bv. 1;Brucella melitensis bv. 1 str. 16M
Ochrobactrum anthropi ATCC 49188	GCA_000017405.1	root;cellular organisms;Bacteria <prokaryotes>;Proteobacteria;Alphaproteobacteria;Rhizobiales;Brucellaceae;Ochrobactrum;Ochrobactrum anthropi;Ochrobactrum anthropi ATCC 49188
Ochrobactrum pseudogrignonense	GCA_001652485.1	root;cellular organisms;Bacteria <prokaryotes>;Proteobacteria;Alphaproteobacteria;Rhizobiales;Brucellaceae;Ochrobactrum;Ochrobactrum pseudogrignonense
Chelatococcus sambhunathii	GCA_001418005.1	root;cellular organisms;Bacteria <prokaryotes>;Proteobacteria;Alphaproteobacteria;Rhizobiales;Chelatococcaceae;Chelatococcus;Chelatococcus sambhunathii
Cohaesibacter marisflavi	GCA_900115225.1	root;cellular organisms;Bacteria <prokaryotes>;Proteobacteria;Alphaproteobacteria;Rhizobiales;Cohaesibacteraceae;Cohaesibacter;Cohaesibacter marisflavi
Blastochloris viridis	GCA_001402875.1	root;cellular organisms;Bacteria <prokaryotes>;Proteobacteria;Alphaproteobacteria;Rhizobiales;Hyphomicrobiaceae;Blastochloris;Blastochloris viridis
Cucumibacter marinus DSM 18995	GCA_000429865.1	root;cellular organisms;Bacteria <prokaryotes>;Proteobacteria;Alphaproteobacteria;Rhizobiales;Hyphomicrobiaceae;Cucumibacter;Cucumibacter marinus;Cucumibacter marinus DSM 18995
Devosia chinhatensis	GCA_000969445.1	root;cellular organisms;Bacteria <prokaryotes>;Proteobacteria;Alphaproteobacteria;Rhizobiales;Hyphomicrobiaceae;Devosia;Devosia chinhatensis
Devosia crocina	GCA_900116545.1	root;cellular organisms;Bacteria <prokaryotes>;Proteobacteria;Alphaproteobacteria;Rhizobiales;Hyphomicrobiaceae;Devosia;Devosia crocina
Devosia enhydra	GCA_900119845.1	root;cellular organisms;Bacteria <prokaryotes>;Proteobacteria;Alphaproteobacteria;Rhizobiales;Hyphomicrobiaceae;Devosia;Devosia enhydra
Devosia epidermidihirudinis	GCA_000971295.1	root;cellular organisms;Bacteria <prokaryotes>;Proteobacteria;Alphaproteobacteria;Rhizobiales;Hyphomicrobiaceae;Devosia;Devosia epidermidihirudinis
Devosia geojensis	GCA_000969415.1	root;cellular organisms;Bacteria <prokaryotes>;Proteobacteria;Alphaproteobacteria;Rhizobiales;Hyphomicrobiaceae;Devosia;Devosia geojensis
Devosia insulae DS-56	GCA_000970465.2	root;cellular organisms;Bacteria <prokaryotes>;Proteobacteria;Alphaproteobacteria;Rhizobiales;Hyphomicrobiaceae;Devosia;Devosia insulae;Devosia insulae DS-56
Devosia limi DSM 17137	GCA_900128975.1	root;cellular organisms;Bacteria <prokaryotes>;Proteobacteria;Alphaproteobacteria;Rhizobiales;Hyphomicrobiaceae;Devosia;Devosia limi;Devosia limi DSM 17137
Devosia lucknowensis	GCA_900177655.1	root;cellular organisms;Bacteria <prokaryotes>;Proteobacteria;Alphaproteobacteria;Rhizobiales;Hyphomicrobiaceae;Devosia;Devosia lucknowensis
Devosia psychrophila	GCA_000971275.1	root;cellular organisms;Bacteria <prokaryotes>;Proteobacteria;Alphaproteobacteria;Rhizobiales;Hyphomicrobiaceae;Devosia;Devosia psychrophila
Devosia riboflavina	GCA_000743575.1	root;cellular organisms;Bacteria <prokaryotes>;Proteobacteria;Alphaproteobacteria;Rhizobiales;Hyphomicrobiaceae;Devosia;Devosia riboflavina
Devosia soli	GCA_000970455.1	root;cellular organisms;Bacteria <prokaryotes>;Proteobacteria;Alphaproteobacteria;Rhizobiales;Hyphomicrobiaceae;Devosia;Devosia soli
Filomicrobium insigne	GCA_900104305.1	root;cellular organisms;Bacteria <prokaryotes>;Proteobacteria;Alphaproteobacteria;Rhizobiales;Hyphomicrobiaceae;Filomicrobium;Filomicrobium insigne
Hyphomicrobium denitrificans ATCC 51888	GCA_000143145.1	root;cellular organisms;Bacteria <prokaryotes>;Proteobacteria;Alphaproteobacteria;Rhizobiales;Hyphomicrobiaceae;Hyphomicrobium;Hyphomicrobium denitrificans;Hyphomicrobium denitrificans ATCC 51888
Hyphomicrobium facile	GCA_900116175.1	root;cellular organisms;Bacteria <prokaryotes>;Proteobacteria;Alphaproteobacteria;Rhizobiales;Hyphomicrobiaceae;Hyphomicrobium;Hyphomicrobium facile
Hyphomicrobium nitrativorans NL23	GCA_000503895.1	root;cellular organisms;Bacteria <prokaryotes>;Proteobacteria;Alphaproteobacteria;Rhizobiales;Hyphomicrobiaceae;Hyphomicrobium;Hyphomicrobium nitrativorans;Hyphomicrobium nitrativorans NL23
Hyphomicrobium sulfonivorans	GCA_001541235.1	root;cellular organisms;Bacteria <prokaryotes>;Proteobacteria;Alphaproteobacteria;Rhizobiales;Hyphomicrobiaceae;Hyphomicrobium;Hyphomicrobium sulfonivorans
Hyphomicrobium zavarzinii ATCC 27496	GCA_000383415.1	root;cellular organisms;Bacteria <prokaryotes>;Proteobacteria;Alphaproteobacteria;Rhizobiales;Hyphomicrobiaceae;Hyphomicrobium;Hyphomicrobium zavarzinii;Hyphomicrobium zavarzinii ATCC 27496
Maritalea myrionectae DSM 19524	GCA_000423365.1	root;cellular organisms;Bacteria <prokaryotes>;Proteobacteria;Alphaproteobacteria;Rhizobiales;Hyphomicrobiaceae;Maritalea;Maritalea myrionectae;Maritalea myrionectae DSM 19524
Pelagibacterium halotolerans B2	GCA_000230555.1	root;cellular organisms;Bacteria <prokaryotes>;Proteobacteria;Alphaproteobacteria;Rhizobiales;Hyphomicrobiaceae;Pelagibacterium;Pelagibacterium halotolerans;Pelagibacterium halotolerans B2
Pelagibacterium luteolum	GCA_900100665.1	root;cellular organisms;Bacteria <prokaryotes>;Proteobacteria;Alphaproteobacteria;Rhizobiales;Hyphomicrobiaceae;Pelagibacterium;Pelagibacterium luteolum
Prosthecomicrobium hirschii	GCA_001305515.1	root;cellular organisms;Bacteria <prokaryotes>;Proteobacteria;Alphaproteobacteria;Rhizobiales;Hyphomicrobiaceae;Prosthecomicrobium;Prosthecomicrobium hirschii
Rhodomicrobium sp. R_RK_3	GCA_002198715.1	root;cellular organisms;Bacteria <prokaryotes>;Proteobacteria;Alphaproteobacteria;Rhizobiales;Hyphomicrobiaceae;Rhodomicrobium;Rhodomicrobium sp. R_RK_3
Rhodomicrobium vannielii ATCC 17100	GCA_000166055.1	root;cellular organisms;Bacteria <prokaryotes>;Proteobacteria;Alphaproteobacteria;Rhizobiales;Hyphomicrobiaceae;Rhodomicrobium;Rhodomicrobium vannielii;Rhodomicrobium vannielii ATCC 17100
Methylobacterium aquaticum	GCA_001548015.1	root;cellular organisms;Bacteria <prokaryotes>;Proteobacteria;Alphaproteobacteria;Rhizobiales;Methylobacteriaceae;Methylobacterium;Methylobacterium aquaticum
Methylobacterium gossipiicola	GCA_900113485.1	root;cellular organisms;Bacteria <prokaryotes>;Proteobacteria;Alphaproteobacteria;Rhizobiales;Methylobacteriaceae;Methylobacterium;Methylobacterium gossipiicola
Methylobacterium nodulans ORS 2060	GCA_000022085.1	root;cellular organisms;Bacteria <prokaryotes>;Proteobacteria;Alphaproteobacteria;Rhizobiales;Methylobacteriaceae;Methylobacterium;Methylobacterium nodulans;Methylobacterium nodulans ORS 2060
Methylobacterium phyllostachyos	GCA_900103445.1	root;cellular organisms;Bacteria <prokaryotes>;Proteobacteria;Alphaproteobacteria;Rhizobiales;Methylobacteriaceae;Methylobacterium;Methylobacterium phyllostachyos
Methylobacterium populi BJ001	GCA_000019945.1	root;cellular organisms;Bacteria <prokaryotes>;Proteobacteria;Alphaproteobacteria;Rhizobiales;Methylobacteriaceae;Methylobacterium;Methylobacterium populi;Methylobacterium populi BJ001
Methylobacterium radiotolerans JCM 2831	GCA_000019725.1	root;cellular organisms;Bacteria <prokaryotes>;Proteobacteria;Alphaproteobacteria;Rhizobiales;Methylobacteriaceae;Methylobacterium;Methylobacterium radiotolerans;Methylobacterium radiotolerans JCM 2831
Microvirga flocculans ATCC BAA-817	GCA_000518665.1	root;cellular organisms;Bacteria <prokaryotes>;Proteobacteria;Alphaproteobacteria;Rhizobiales;Methylobacteriaceae;Microvirga;Microvirga flocculans;Microvirga flocculans ATCC BAA-817
Microvirga guangxiensis	GCA_900102135.1	root;cellular organisms;Bacteria <prokaryotes>;Proteobacteria;Alphaproteobacteria;Rhizobiales;Methylobacteriaceae;Microvirga;Microvirga guangxiensis
Microvirga lotononidis	GCA_000262405.1	root;cellular organisms;Bacteria <prokaryotes>;Proteobacteria;Alphaproteobacteria;Rhizobiales;Methylobacteriaceae;Microvirga;Microvirga lotononidis
Microvirga massiliensis	GCA_001006805.1	root;cellular organisms;Bacteria <prokaryotes>;Proteobacteria;Alphaproteobacteria;Rhizobiales;Methylobacteriaceae;Microvirga;Microvirga massiliensis
Microvirga vignae	GCA_001017175.1	root;cellular organisms;Bacteria <prokaryotes>;Proteobacteria;Alphaproteobacteria;Rhizobiales;Methylobacteriaceae;Microvirga;Microvirga vignae
Neomegalonema perideroedes DSM 15528	GCA_000374145.1	root;cellular organisms;Bacteria <prokaryotes>;Proteobacteria;Alphaproteobacteria;Rhizobiales;Methylobacteriaceae;Neomegalonema;Neomegalonema perideroedes;Neomegalonema perideroedes DSM 15528
Methylocystis bryophila	GCA_002117405.1	root;cellular organisms;Bacteria <prokaryotes>;Proteobacteria;Alphaproteobacteria;Rhizobiales;Methylocystaceae;Methylocystis;Methylocystis bryophila
Methylocystis parvus OBBP	GCA_000283235.1	root;cellular organisms;Bacteria <prokaryotes>;Proteobacteria;Alphaproteobacteria;Rhizobiales;Methylocystaceae;Methylocystis;Methylocystis parvus;Methylocystis parvus OBBP
Methylocystis rosea SV97	GCA_000372845.1	root;cellular organisms;Bacteria <prokaryotes>;Proteobacteria;Alphaproteobacteria;Rhizobiales;Methylocystaceae;Methylocystis;Methylocystis rosea;Methylocystis rosea SV97
Methylosinus trichosporium OB3b	GCA_000178815.2	root;cellular organisms;Bacteria <prokaryotes>;Proteobacteria;Alphaproteobacteria;Rhizobiales;Methylocystaceae;Methylosinus;Methylosinus trichosporium;Methylosinus trichosporium OB3b
Pleomorphomonas koreensis DSM 23070	GCA_000425185.1	root;cellular organisms;Bacteria <prokaryotes>;Proteobacteria;Alphaproteobacteria;Rhizobiales;Methylocystaceae;Pleomorphomonas;Pleomorphomonas koreensis;Pleomorphomonas koreensis DSM 23070
Pleomorphomonas oryzae DSM 16300	GCA_000422965.1	root;cellular organisms;Bacteria <prokaryotes>;Proteobacteria;Alphaproteobacteria;Rhizobiales;Methylocystaceae;Pleomorphomonas;Pleomorphomonas oryzae;Pleomorphomonas oryzae DSM 16300
Terasakiella pusilla DSM 6293	GCA_000688235.1	root;cellular organisms;Bacteria <prokaryotes>;Proteobacteria;Alphaproteobacteria;Rhizobiales;Methylocystaceae;Terasakiella;Terasakiella pusilla;Terasakiella pusilla DSM 6293
Aminobacter aminovorans	GCA_001605015.1	root;cellular organisms;Bacteria <prokaryotes>;Proteobacteria;Alphaproteobacteria;Rhizobiales;Phyllobacteriaceae;Aminobacter;Aminobacter aminovorans
Aquamicrobium aerolatum DSM 21857	GCA_900113935.1	root;cellular organisms;Bacteria <prokaryotes>;Proteobacteria;Alphaproteobacteria;Rhizobiales;Phyllobacteriaceae;Aquamicrobium;Aquamicrobium aerolatum;Aquamicrobium aerolatum DSM 21857
Aquamicrobium defluvii	GCA_000585625.1	root;cellular organisms;Bacteria <prokaryotes>;Proteobacteria;Alphaproteobacteria;Rhizobiales;Phyllobacteriaceae;Aquamicrobium;Aquamicrobium defluvii
Hoeflea olei	GCA_001703635.1	root;cellular organisms;Bacteria <prokaryotes>;Proteobacteria;Alphaproteobacteria;Rhizobiales;Phyllobacteriaceae;Hoeflea;Hoeflea olei
Hoeflea phototrophica DFL-43	GCA_000154705.2	root;cellular organisms;Bacteria <prokaryotes>;Proteobacteria;Alphaproteobacteria;Rhizobiales;Phyllobacteriaceae;Hoeflea;Hoeflea phototrophica;Hoeflea phototrophica DFL-43
Mesorhizobium alhagi CCNWXJ12-2	GCA_000236565.2	root;cellular organisms;Bacteria <prokaryotes>;Proteobacteria;Alphaproteobacteria;Rhizobiales;Phyllobacteriaceae;Mesorhizobium;Mesorhizobium alhagi;Mesorhizobium alhagi CCNWXJ12-2
Mesorhizobium australicum	GCA_900177325.1	root;cellular organisms;Bacteria <prokaryotes>;Proteobacteria;Alphaproteobacteria;Rhizobiales;Phyllobacteriaceae;Mesorhizobium;Mesorhizobium australicum
Mesorhizobium ciceri biovar biserrulae WSM1271	GCA_000185905.1	root;cellular organisms;Bacteria <prokaryotes>;Proteobacteria;Alphaproteobacteria;Rhizobiales;Phyllobacteriaceae;Mesorhizobium;Mesorhizobium ciceri;Mesorhizobium ciceri biovar biserrulae;Mesorhizobium ciceri biovar biserrulae WSM1271
Mesorhizobium ciceri ca181	GCA_000474725.1	root;cellular organisms;Bacteria <prokaryotes>;Proteobacteria;Alphaproteobacteria;Rhizobiales;Phyllobacteriaceae;Mesorhizobium;Mesorhizobium ciceri;Mesorhizobium ciceri ca181
Mesorhizobium plurifarium	GCA_000824785.1	root;cellular organisms;Bacteria <prokaryotes>;Proteobacteria;Alphaproteobacteria;Rhizobiales;Phyllobacteriaceae;Mesorhizobium;Mesorhizobium plurifarium
Nitratireductor aquibiodomus NL21 = JCM 21793	GCA_000615975.1	root;cellular organisms;Bacteria <prokaryotes>;Proteobacteria;Alphaproteobacteria;Rhizobiales;Phyllobacteriaceae;Nitratireductor;Nitratireductor aquibiodomus;Nitratireductor aquibiodomus NL21 = JCM 21793
Nitratireductor basaltis	GCA_000733725.1	root;cellular organisms;Bacteria <prokaryotes>;Proteobacteria;Alphaproteobacteria;Rhizobiales;Phyllobacteriaceae;Nitratireductor;Nitratireductor basaltis
Nitratireductor basaltis	GCA_001953055.1	root;cellular organisms;Bacteria <prokaryotes>;Proteobacteria;Alphaproteobacteria;Rhizobiales;Phyllobacteriaceae;Nitratireductor;Nitratireductor basaltis
Nitratireductor indicus C115	GCA_000300515.1	root;cellular organisms;Bacteria <prokaryotes>;Proteobacteria;Alphaproteobacteria;Rhizobiales;Phyllobacteriaceae;Nitratireductor;Nitratireductor indicus;Nitratireductor indicus C115
Nitratireductor pacificus pht-3B	GCA_000300335.1	root;cellular organisms;Bacteria <prokaryotes>;Proteobacteria;Alphaproteobacteria;Rhizobiales;Phyllobacteriaceae;Nitratireductor;Nitratireductor pacificus;Nitratireductor pacificus pht-3B
Nitratireductor soli	GCA_001050155.1	root;cellular organisms;Bacteria <prokaryotes>;Proteobacteria;Alphaproteobacteria;Rhizobiales;Phyllobacteriaceae;Nitratireductor;Nitratireductor soli
Paramesorhizobium deserti	GCA_001558695.1	root;cellular organisms;Bacteria <prokaryotes>;Proteobacteria;Alphaproteobacteria;Rhizobiales;Phyllobacteriaceae;Paramesorhizobium;Paramesorhizobium deserti
Pseudaminobacter manganicus	GCA_002075885.1	root;cellular organisms;Bacteria <prokaryotes>;Proteobacteria;Alphaproteobacteria;Rhizobiales;Phyllobacteriaceae;Pseudaminobacter;Pseudaminobacter manganicus
Pseudaminobacter salicylatoxidans KCT001	GCA_000304395.1	root;cellular organisms;Bacteria <prokaryotes>;Proteobacteria;Alphaproteobacteria;Rhizobiales;Phyllobacteriaceae;Pseudaminobacter;Pseudaminobacter salicylatoxidans;Pseudaminobacter salicylatoxidans KCT001
Kaistia adipata DSM 17808	GCA_000423225.1	root;cellular organisms;Bacteria <prokaryotes>;Proteobacteria;Alphaproteobacteria;Rhizobiales;Rhizobiaceae;Kaistia;Kaistia adipata;Kaistia adipata DSM 17808
Kaistia granuli DSM 23481	GCA_000380505.1	root;cellular organisms;Bacteria <prokaryotes>;Proteobacteria;Alphaproteobacteria;Rhizobiales;Rhizobiaceae;Kaistia;Kaistia granuli;Kaistia granuli DSM 23481
Kaistia soli DSM 19436	GCA_900129325.1	root;cellular organisms;Bacteria <prokaryotes>;Proteobacteria;Alphaproteobacteria;Rhizobiales;Rhizobiaceae;Kaistia;Kaistia soli;Kaistia soli DSM 19436
Liberibacter crescens BT-1	GCA_000325745.1	root;cellular organisms;Bacteria <prokaryotes>;Proteobacteria;Alphaproteobacteria;Rhizobiales;Rhizobiaceae;Liberibacter;Liberibacter crescens;Liberibacter crescens BT-1
Agrobacterium albertimagni AOL15	GCA_000300855.1	root;cellular organisms;Bacteria <prokaryotes>;Proteobacteria;Alphaproteobacteria;Rhizobiales;Rhizobiaceae;Rhizobium/Agrobacterium group;Agrobacterium;Agrobacterium albertimagni;Agrobacterium albertimagni AOL15
Agrobacterium larrymoorei AF3.10 = ATCC 51759	GCA_000518585.1	root;cellular organisms;Bacteria <prokaryotes>;Proteobacteria;Alphaproteobacteria;Rhizobiales;Rhizobiaceae;Rhizobium/Agrobacterium group;Agrobacterium;Agrobacterium larrymoorei;Agrobacterium larrymoorei AF3.10 = ATCC 51759
Agrobacterium rhizogenes	GCA_000745735.1	root;cellular organisms;Bacteria <prokaryotes>;Proteobacteria;Alphaproteobacteria;Rhizobiales;Rhizobiaceae;Rhizobium/Agrobacterium group;Agrobacterium;Agrobacterium rhizogenes
Rhizobium rhizogenes NBRC 13257	GCA_000696095.1	root;cellular organisms;Bacteria <prokaryotes>;Proteobacteria;Alphaproteobacteria;Rhizobiales;Rhizobiaceae;Rhizobium/Agrobacterium group;Agrobacterium;Agrobacterium rhizogenes;Rhizobium rhizogenes NBRC 13257
Rhizobium rubi NBRC 13261	GCA_000739935.1	root;cellular organisms;Bacteria <prokaryotes>;Proteobacteria;Alphaproteobacteria;Rhizobiales;Rhizobiaceae;Rhizobium/Agrobacterium group;Agrobacterium;Agrobacterium rubi;Rhizobium rubi NBRC 13261
Agrobacterium fabrum str. C58	GCA_000092025.1	root;cellular organisms;Bacteria <prokaryotes>;Proteobacteria;Alphaproteobacteria;Rhizobiales;Rhizobiaceae;Rhizobium/Agrobacterium group;Agrobacterium;Agrobacterium tumefaciens complex;Agrobacterium fabrum;Agrobacterium fabrum str. C58
Agrobacterium vitis S4	GCA_000016285.1	root;cellular organisms;Bacteria <prokaryotes>;Proteobacteria;Alphaproteobacteria;Rhizobiales;Rhizobiaceae;Rhizobium/Agrobacterium group;Agrobacterium;Agrobacterium vitis;Agrobacterium vitis S4
Neorhizobium galegae bv. orientalis str. HAMBI 540	GCA_000731315.1	root;cellular organisms;Bacteria <prokaryotes>;Proteobacteria;Alphaproteobacteria;Rhizobiales;Rhizobiaceae;Rhizobium/Agrobacterium group;Neorhizobium;Neorhizobium galegae;Neorhizobium galegae bv. orientalis;Neorhizobium galegae bv. orientalis str. HAMBI 540
Pararhizobium antarcticum	GCA_001885585.1	root;cellular organisms;Bacteria <prokaryotes>;Proteobacteria;Alphaproteobacteria;Rhizobiales;Rhizobiaceae;Rhizobium/Agrobacterium group;Pararhizobium;Pararhizobium antarcticum
Pararhizobium polonicum	GCA_001687365.1	root;cellular organisms;Bacteria <prokaryotes>;Proteobacteria;Alphaproteobacteria;Rhizobiales;Rhizobiaceae;Rhizobium/Agrobacterium group;Pararhizobium;Pararhizobium polonicum
Pseudorhizobium pelagicum	GCA_000722615.1	root;cellular organisms;Bacteria <prokaryotes>;Proteobacteria;Alphaproteobacteria;Rhizobiales;Rhizobiaceae;Rhizobium/Agrobacterium group;Pseudorhizobium;Pseudorhizobium pelagicum
Rhizobium alamii	GCA_000744505.1	root;cellular organisms;Bacteria <prokaryotes>;Proteobacteria;Alphaproteobacteria;Rhizobiales;Rhizobiaceae;Rhizobium/Agrobacterium group;Rhizobium;Rhizobium alamii
Rhizobium arenae	GCA_001931685.1	root;cellular organisms;Bacteria <prokaryotes>;Proteobacteria;Alphaproteobacteria;Rhizobiales;Rhizobiaceae;Rhizobium/Agrobacterium group;Rhizobium;Rhizobium arenae
Rhizobium etli CFN 42	GCA_000092045.1	root;cellular organisms;Bacteria <prokaryotes>;Proteobacteria;Alphaproteobacteria;Rhizobiales;Rhizobiaceae;Rhizobium/Agrobacterium group;Rhizobium;Rhizobium etli;Rhizobium etli CFN 42
Rhizobium favelukesii	GCA_000577275.1	root;cellular organisms;Bacteria <prokaryotes>;Proteobacteria;Alphaproteobacteria;Rhizobiales;Rhizobiaceae;Rhizobium/Agrobacterium group;Rhizobium;Rhizobium favelukesii
Rhizobium flavum	GCA_002000045.1	root;cellular organisms;Bacteria <prokaryotes>;Proteobacteria;Alphaproteobacteria;Rhizobiales;Rhizobiaceae;Rhizobium/Agrobacterium group;Rhizobium;Rhizobium flavum
Rhizobium gallicum bv. gallicum R602	GCA_000816845.1	root;cellular organisms;Bacteria <prokaryotes>;Proteobacteria;Alphaproteobacteria;Rhizobiales;Rhizobiaceae;Rhizobium/Agrobacterium group;Rhizobium;Rhizobium gallicum;Rhizobium gallicum bv. gallicum;Rhizobium gallicum bv. gallicum R602
Rhizobium leguminosarum	GCA_000745655.1	root;cellular organisms;Bacteria <prokaryotes>;Proteobacteria;Alphaproteobacteria;Rhizobiales;Rhizobiaceae;Rhizobium/Agrobacterium group;Rhizobium;Rhizobium leguminosarum
Rhizobium leguminosarum bv. trifolii WSM1689	GCA_000517605.1	root;cellular organisms;Bacteria <prokaryotes>;Proteobacteria;Alphaproteobacteria;Rhizobiales;Rhizobiaceae;Rhizobium/Agrobacterium group;Rhizobium;Rhizobium leguminosarum;Rhizobium leguminosarum bv. trifolii;Rhizobium leguminosarum bv. trifolii WSM1689
Rhizobium leguminosarum bv. trifolii WSM2304	GCA_000021345.1	root;cellular organisms;Bacteria <prokaryotes>;Proteobacteria;Alphaproteobacteria;Rhizobiales;Rhizobiaceae;Rhizobium/Agrobacterium group;Rhizobium;Rhizobium leguminosarum;Rhizobium leguminosarum bv. trifolii;Rhizobium leguminosarum bv. trifolii WSM2304
Rhizobium lusitanum	GCA_900094565.1	root;cellular organisms;Bacteria <prokaryotes>;Proteobacteria;Alphaproteobacteria;Rhizobiales;Rhizobiaceae;Rhizobium/Agrobacterium group;Rhizobium;Rhizobium lusitanum
Rhizobium miluonense	GCA_900094545.1	root;cellular organisms;Bacteria <prokaryotes>;Proteobacteria;Alphaproteobacteria;Rhizobiales;Rhizobiaceae;Rhizobium/Agrobacterium group;Rhizobium;Rhizobium miluonense
Rhizobium oryzae	GCA_900109605.1	root;cellular organisms;Bacteria <prokaryotes>;Proteobacteria;Alphaproteobacteria;Rhizobiales;Rhizobiaceae;Rhizobium/Agrobacterium group;Rhizobium;Rhizobium oryzae
Rhizobium oryzae	GCA_900177415.1	root;cellular organisms;Bacteria <prokaryotes>;Proteobacteria;Alphaproteobacteria;Rhizobiales;Rhizobiaceae;Rhizobium/Agrobacterium group;Rhizobium;Rhizobium oryzae
Rhizobium oryziradicis	GCA_001939045.1	root;cellular organisms;Bacteria <prokaryotes>;Proteobacteria;Alphaproteobacteria;Rhizobiales;Rhizobiaceae;Rhizobium/Agrobacterium group;Rhizobium;Rhizobium oryziradicis
Rhizobium rhizosphaerae	GCA_001938945.1	root;cellular organisms;Bacteria <prokaryotes>;Proteobacteria;Alphaproteobacteria;Rhizobiales;Rhizobiaceae;Rhizobium/Agrobacterium group;Rhizobium;Rhizobium rhizosphaerae
Rhizobium selenitireducens ATCC BAA-1503	GCA_000518785.1	root;cellular organisms;Bacteria <prokaryotes>;Proteobacteria;Alphaproteobacteria;Rhizobiales;Rhizobiaceae;Rhizobium/Agrobacterium group;Rhizobium;Rhizobium selenitireducens;Rhizobium selenitireducens ATCC BAA-1503
Rhizobium tropici CIAT 899	GCA_000330885.1	root;cellular organisms;Bacteria <prokaryotes>;Proteobacteria;Alphaproteobacteria;Rhizobiales;Rhizobiaceae;Rhizobium/Agrobacterium group;Rhizobium;Rhizobium tropici;Rhizobium tropici CIAT 899
Rhizobium undicola ORS 992 = ATCC 700741	GCA_000621665.1	root;cellular organisms;Bacteria <prokaryotes>;Proteobacteria;Alphaproteobacteria;Rhizobiales;Rhizobiaceae;Rhizobium/Agrobacterium group;Rhizobium;Rhizobium undicola;Rhizobium undicola ORS 992 = ATCC 700741
Ensifer adhaerens	GCA_000697965.2	root;cellular organisms;Bacteria <prokaryotes>;Proteobacteria;Alphaproteobacteria;Rhizobiales;Rhizobiaceae;Sinorhizobium/Ensifer group;Ensifer <bacterium>;Ensifer adhaerens
Ensifer aridi	GCA_000510685.1	root;cellular organisms;Bacteria <prokaryotes>;Proteobacteria;Alphaproteobacteria;Rhizobiales;Rhizobiaceae;Sinorhizobium/Ensifer group;Ensifer <bacterium>;Ensifer aridi
Ensifer sojae CCBAU 05684	GCA_000261485.1	root;cellular organisms;Bacteria <prokaryotes>;Proteobacteria;Alphaproteobacteria;Rhizobiales;Rhizobiaceae;Sinorhizobium/Ensifer group;Ensifer <bacterium>;Ensifer sojae;Ensifer sojae CCBAU 05684
Sinorhizobium fredii HH103	GCA_000283895.1	root;cellular organisms;Bacteria <prokaryotes>;Proteobacteria;Alphaproteobacteria;Rhizobiales;Rhizobiaceae;Sinorhizobium/Ensifer group;Sinorhizobium;Sinorhizobium fredii group;Sinorhizobium fredii;Sinorhizobium fredii HH103
Sinorhizobium fredii NGR234	GCA_000018545.1	root;cellular organisms;Bacteria <prokaryotes>;Proteobacteria;Alphaproteobacteria;Rhizobiales;Rhizobiaceae;Sinorhizobium/Ensifer group;Sinorhizobium;Sinorhizobium fredii group;Sinorhizobium fredii;Sinorhizobium fredii NGR234
Sinorhizobium medicae WSM419	GCA_000017145.1	root;cellular organisms;Bacteria <prokaryotes>;Proteobacteria;Alphaproteobacteria;Rhizobiales;Rhizobiaceae;Sinorhizobium/Ensifer group;Sinorhizobium;Sinorhizobium medicae;Sinorhizobium medicae WSM419
Sinorhizobium meliloti 1021	GCA_000006965.1	root;cellular organisms;Bacteria <prokaryotes>;Proteobacteria;Alphaproteobacteria;Rhizobiales;Rhizobiaceae;Sinorhizobium/Ensifer group;Sinorhizobium;Sinorhizobium meliloti;Sinorhizobium meliloti 1021
Afifella marina DSM 2698	GCA_900102695.1	root;cellular organisms;Bacteria <prokaryotes>;Proteobacteria;Alphaproteobacteria;Rhizobiales;Rhodobiaceae;Afifella;Afifella marina;Afifella marina DSM 2698
Afifella pfennigii DSM 17143	GCA_000688515.1	root;cellular organisms;Bacteria <prokaryotes>;Proteobacteria;Alphaproteobacteria;Rhizobiales;Rhodobiaceae;Afifella;Afifella pfennigii;Afifella pfennigii DSM 17143
Amorphus coralli DSM 19760	GCA_000374525.1	root;cellular organisms;Bacteria <prokaryotes>;Proteobacteria;Alphaproteobacteria;Rhizobiales;Rhodobiaceae;Amorphus;Amorphus coralli;Amorphus coralli DSM 19760
Lutibaculum baratangense AMV1	GCA_000496075.1	root;cellular organisms;Bacteria <prokaryotes>;Proteobacteria;Alphaproteobacteria;Rhizobiales;Rhodobiaceae;Lutibaculum;Lutibaculum baratangense;Lutibaculum baratangense AMV1
Parvibaculum lavamentivorans DS-1	GCA_000017565.1	root;cellular organisms;Bacteria <prokaryotes>;Proteobacteria;Alphaproteobacteria;Rhizobiales;Rhodobiaceae;Parvibaculum;Parvibaculum lavamentivorans;Parvibaculum lavamentivorans DS-1
Roseospirillum parvum	GCA_900100455.1	root;cellular organisms;Bacteria <prokaryotes>;Proteobacteria;Alphaproteobacteria;Rhizobiales;Rhodobiaceae;Roseospirillum;Roseospirillum parvum
Tepidicaulis marinus	GCA_000739695.1	root;cellular organisms;Bacteria <prokaryotes>;Proteobacteria;Alphaproteobacteria;Rhizobiales;Rhodobiaceae;Tepidicaulis;Tepidicaulis marinus
Ancylobacter rudongensis	GCA_900100155.1	root;cellular organisms;Bacteria <prokaryotes>;Proteobacteria;Alphaproteobacteria;Rhizobiales;Xanthobacteraceae;Ancylobacter;Ancylobacter rudongensis
Azorhizobium caulinodans ORS 571	GCA_000010525.1	root;cellular organisms;Bacteria <prokaryotes>;Proteobacteria;Alphaproteobacteria;Rhizobiales;Xanthobacteraceae;Azorhizobium;Azorhizobium caulinodans;Azorhizobium caulinodans ORS 571
Azorhizobium doebereinerae UFLA1-100	GCA_000473085.1	root;cellular organisms;Bacteria <prokaryotes>;Proteobacteria;Alphaproteobacteria;Rhizobiales;Xanthobacteraceae;Azorhizobium;Azorhizobium doebereinerae;Azorhizobium doebereinerae UFLA1-100
Pseudoxanthobacter soli DSM 19599	GCA_900148505.1	root;cellular organisms;Bacteria <prokaryotes>;Proteobacteria;Alphaproteobacteria;Rhizobiales;Xanthobacteraceae;Pseudoxanthobacter;Pseudoxanthobacter soli;Pseudoxanthobacter soli DSM 19599
Starkeya novella DSM 506	GCA_000092925.1	root;cellular organisms;Bacteria <prokaryotes>;Proteobacteria;Alphaproteobacteria;Rhizobiales;Xanthobacteraceae;Starkeya;Starkeya novella;Starkeya novella DSM 506
Xanthobacter autotrophicus Py2	GCA_000017645.1	root;cellular organisms;Bacteria <prokaryotes>;Proteobacteria;Alphaproteobacteria;Rhizobiales;Xanthobacteraceae;Xanthobacter;Xanthobacter autotrophicus;Xanthobacter autotrophicus Py2
Bauldia litoralis	GCA_900104485.1	root;cellular organisms;Bacteria <prokaryotes>;Proteobacteria;Alphaproteobacteria;Rhizobiales;unclassified Rhizobiales;Bauldia;Bauldia litoralis
Methylobrevis pamukkalensis	GCA_001720135.1	root;cellular organisms;Bacteria <prokaryotes>;Proteobacteria;Alphaproteobacteria;Rhizobiales;unclassified Rhizobiales;Methylobrevis;Methylobrevis pamukkalensis
Methyloceanibacter caenitepidi	GCA_000828475.1	root;cellular organisms;Bacteria <prokaryotes>;Proteobacteria;Alphaproteobacteria;Rhizobiales;unclassified Rhizobiales;Methyloceanibacter;Methyloceanibacter caenitepidi
Methyloceanibacter marginalis	GCA_001723295.1	root;cellular organisms;Bacteria <prokaryotes>;Proteobacteria;Alphaproteobacteria;Rhizobiales;unclassified Rhizobiales;Methyloceanibacter;Methyloceanibacter marginalis
Methyloceanibacter methanicus	GCA_001723285.1	root;cellular organisms;Bacteria <prokaryotes>;Proteobacteria;Alphaproteobacteria;Rhizobiales;unclassified Rhizobiales;Methyloceanibacter;Methyloceanibacter methanicus
Methyloceanibacter stevinii	GCA_001723355.1	root;cellular organisms;Bacteria <prokaryotes>;Proteobacteria;Alphaproteobacteria;Rhizobiales;unclassified Rhizobiales;Methyloceanibacter;Methyloceanibacter stevinii
Methyloceanibacter superfactus	GCA_001723305.1	root;cellular organisms;Bacteria <prokaryotes>;Proteobacteria;Alphaproteobacteria;Rhizobiales;unclassified Rhizobiales;Methyloceanibacter;Methyloceanibacter superfactus
Methyloligella halotolerans	GCA_001708935.1	root;cellular organisms;Bacteria <prokaryotes>;Proteobacteria;Alphaproteobacteria;Rhizobiales;unclassified Rhizobiales;Methyloligella;Methyloligella halotolerans
Pseudorhodoplanes sinuspersici	GCA_002119765.1	root;cellular organisms;Bacteria <prokaryotes>;Proteobacteria;Alphaproteobacteria;Rhizobiales;unclassified Rhizobiales;Pseudorhodoplanes;Pseudorhodoplanes sinuspersici
Euryhalocaulis caribicus	GCA_000412185.1	root;cellular organisms;Bacteria <prokaryotes>;Proteobacteria;Alphaproteobacteria;Rhodobacterales;Hyphomonadaceae;Euryhalocaulis;Euryhalocaulis caribicus
Hellea balneolensis DSM 19091	GCA_000428525.1	root;cellular organisms;Bacteria <prokaryotes>;Proteobacteria;Alphaproteobacteria;Rhodobacterales;Hyphomonadaceae;Hellea;Hellea balneolensis;Hellea balneolensis DSM 19091
Henriciella aquimarina	GCA_002088975.1	root;cellular organisms;Bacteria <prokaryotes>;Proteobacteria;Alphaproteobacteria;Rhodobacterales;Hyphomonadaceae;Henriciella;Henriciella aquimarina
Henriciella litoralis	GCA_002088935.1	root;cellular organisms;Bacteria <prokaryotes>;Proteobacteria;Alphaproteobacteria;Rhodobacterales;Hyphomonadaceae;Henriciella;Henriciella litoralis
Henriciella marina DSM 19595	GCA_000376805.1	root;cellular organisms;Bacteria <prokaryotes>;Proteobacteria;Alphaproteobacteria;Rhodobacterales;Hyphomonadaceae;Henriciella;Henriciella marina;Henriciella marina DSM 19595
Hirschia baltica ATCC 49814	GCA_000023785.1	root;cellular organisms;Bacteria <prokaryotes>;Proteobacteria;Alphaproteobacteria;Rhodobacterales;Hyphomonadaceae;Hirschia;Hirschia baltica;Hirschia baltica ATCC 49814
Hirschia maritima DSM 19733	GCA_000378345.1	root;cellular organisms;Bacteria <prokaryotes>;Proteobacteria;Alphaproteobacteria;Rhodobacterales;Hyphomonadaceae;Hirschia;Hirschia maritima;Hirschia maritima DSM 19733
Hyphomonas adhaerens MHS-3	GCA_000685235.1	root;cellular organisms;Bacteria <prokaryotes>;Proteobacteria;Alphaproteobacteria;Rhodobacterales;Hyphomonadaceae;Hyphomonas;Hyphomonas adhaerens;Hyphomonas adhaerens MHS-3
Hyphomonas atlantica	GCA_000682715.1	root;cellular organisms;Bacteria <prokaryotes>;Proteobacteria;Alphaproteobacteria;Rhodobacterales;Hyphomonadaceae;Hyphomonas;Hyphomonas atlantica
Hyphomonas beringensis	GCA_000682755.1	root;cellular organisms;Bacteria <prokaryotes>;Proteobacteria;Alphaproteobacteria;Rhodobacterales;Hyphomonadaceae;Hyphomonas;Hyphomonas beringensis
Hyphomonas jannaschiana VP2	GCA_000685215.1	root;cellular organisms;Bacteria <prokaryotes>;Proteobacteria;Alphaproteobacteria;Rhodobacterales;Hyphomonadaceae;Hyphomonas;Hyphomonas jannaschiana;Hyphomonas jannaschiana VP2
Hyphomonas johnsonii MHS-2	GCA_000685275.1	root;cellular organisms;Bacteria <prokaryotes>;Proteobacteria;Alphaproteobacteria;Rhodobacterales;Hyphomonadaceae;Hyphomonas;Hyphomonas johnsonii;Hyphomonas johnsonii MHS-2
Hyphomonas neptunium ATCC 15444	GCA_000013025.1	root;cellular organisms;Bacteria <prokaryotes>;Proteobacteria;Alphaproteobacteria;Rhodobacterales;Hyphomonadaceae;Hyphomonas;Hyphomonas neptunium;Hyphomonas neptunium ATCC 15444
Hyphomonas oceanitis SCH89	GCA_000685295.1	root;cellular organisms;Bacteria <prokaryotes>;Proteobacteria;Alphaproteobacteria;Rhodobacterales;Hyphomonadaceae;Hyphomonas;Hyphomonas oceanitis;Hyphomonas oceanitis SCH89
Hyphomonas polymorpha PS728	GCA_000685315.1	root;cellular organisms;Bacteria <prokaryotes>;Proteobacteria;Alphaproteobacteria;Rhodobacterales;Hyphomonadaceae;Hyphomonas;Hyphomonas polymorpha;Hyphomonas polymorpha PS728
Maricaulis maris MCS10	GCA_000014745.1	root;cellular organisms;Bacteria <prokaryotes>;Proteobacteria;Alphaproteobacteria;Rhodobacterales;Hyphomonadaceae;Maricaulis;Maricaulis maris;Maricaulis maris MCS10
Maricaulis salignorans	GCA_900103475.1	root;cellular organisms;Bacteria <prokaryotes>;Proteobacteria;Alphaproteobacteria;Rhodobacterales;Hyphomonadaceae;Maricaulis;Maricaulis salignorans
Oceanicaulis alexandrii DSM 11625	GCA_000420265.1	root;cellular organisms;Bacteria <prokaryotes>;Proteobacteria;Alphaproteobacteria;Rhodobacterales;Hyphomonadaceae;Oceanicaulis;Oceanicaulis alexandrii;Oceanicaulis alexandrii DSM 11625
Ponticaulis koreensis DSM 19734	GCA_000420665.1	root;cellular organisms;Bacteria <prokaryotes>;Proteobacteria;Alphaproteobacteria;Rhodobacterales;Hyphomonadaceae;Ponticaulis;Ponticaulis koreensis;Ponticaulis koreensis DSM 19734
Robiginitomaculum antarcticum DSM 21748	GCA_000365025.1	root;cellular organisms;Bacteria <prokaryotes>;Proteobacteria;Alphaproteobacteria;Rhodobacterales;Hyphomonadaceae;Robiginitomaculum;Robiginitomaculum antarcticum;Robiginitomaculum antarcticum DSM 21748
Actibacterium atlanticum	GCA_000671395.1	root;cellular organisms;Bacteria <prokaryotes>;Proteobacteria;Alphaproteobacteria;Rhodobacterales;Rhodobacteraceae;Actibacterium;Actibacterium atlanticum
Actibacterium mucosum KCTC 23349	GCA_000647975.1	root;cellular organisms;Bacteria <prokaryotes>;Proteobacteria;Alphaproteobacteria;Rhodobacterales;Rhodobacteraceae;Actibacterium;Actibacterium mucosum;Actibacterium mucosum KCTC 23349
Acuticoccus yangtzensis	GCA_001927245.1	root;cellular organisms;Bacteria <prokaryotes>;Proteobacteria;Alphaproteobacteria;Rhodobacterales;Rhodobacteraceae;Acuticoccus;Acuticoccus yangtzensis
Aestuariivita atlantica	GCA_001205715.1	root;cellular organisms;Bacteria <prokaryotes>;Proteobacteria;Alphaproteobacteria;Rhodobacterales;Rhodobacteraceae;Aestuariivita;Aestuariivita atlantica
Aestuariivita boseongensis	GCA_001262635.1	root;cellular organisms;Bacteria <prokaryotes>;Proteobacteria;Alphaproteobacteria;Rhodobacterales;Rhodobacteraceae;Aestuariivita;Aestuariivita boseongensis
Ahrensia kielensis DSM 5890	GCA_000374465.1	root;cellular organisms;Bacteria <prokaryotes>;Proteobacteria;Alphaproteobacteria;Rhodobacterales;Rhodobacteraceae;Ahrensia;Ahrensia kielensis;Ahrensia kielensis DSM 5890
Albidovulum xiamenense	GCA_900102905.1	root;cellular organisms;Bacteria <prokaryotes>;Proteobacteria;Alphaproteobacteria;Rhodobacterales;Rhodobacteraceae;Albidovulum;Albidovulum xiamenense
Albimonas donghaensis	GCA_900106695.1	root;cellular organisms;Bacteria <prokaryotes>;Proteobacteria;Alphaproteobacteria;Rhodobacterales;Rhodobacteraceae;Albimonas;Albimonas donghaensis
Albimonas pacifica	GCA_900113695.1	root;cellular organisms;Bacteria <prokaryotes>;Proteobacteria;Alphaproteobacteria;Rhodobacterales;Rhodobacteraceae;Albimonas;Albimonas pacifica
Aliiroseovarius crassostreae	GCA_001307765.1	root;cellular organisms;Bacteria <prokaryotes>;Proteobacteria;Alphaproteobacteria;Rhodobacterales;Rhodobacteraceae;Aliiroseovarius;Aliiroseovarius crassostreae
Aliiroseovarius sediminilitoris	GCA_900109955.1	root;cellular organisms;Bacteria <prokaryotes>;Proteobacteria;Alphaproteobacteria;Rhodobacterales;Rhodobacteraceae;Aliiroseovarius;Aliiroseovarius sediminilitoris
Antarctobacter heliothermus	GCA_900188425.1	root;cellular organisms;Bacteria <prokaryotes>;Proteobacteria;Alphaproteobacteria;Rhodobacterales;Rhodobacteraceae;Antarctobacter;Antarctobacter heliothermus
Aquimixticola soesokkakensis	GCA_900172375.1	root;cellular organisms;Bacteria <prokaryotes>;Proteobacteria;Alphaproteobacteria;Rhodobacterales;Rhodobacteraceae;Aquimixticola;Aquimixticola soesokkakensis
Celeribacter baekdonensis	GCA_900102315.1	root;cellular organisms;Bacteria <prokaryotes>;Proteobacteria;Alphaproteobacteria;Rhodobacterales;Rhodobacteraceae;Celeribacter;Celeribacter baekdonensis
Celeribacter ethanolicus	GCA_001550095.1	root;cellular organisms;Bacteria <prokaryotes>;Proteobacteria;Alphaproteobacteria;Rhodobacterales;Rhodobacteraceae;Celeribacter;Celeribacter ethanolicus
Celeribacter halophilus	GCA_900114135.1	root;cellular organisms;Bacteria <prokaryotes>;Proteobacteria;Alphaproteobacteria;Rhodobacterales;Rhodobacteraceae;Celeribacter;Celeribacter halophilus
Celeribacter indicus	GCA_000819565.1	root;cellular organisms;Bacteria <prokaryotes>;Proteobacteria;Alphaproteobacteria;Rhodobacterales;Rhodobacteraceae;Celeribacter;Celeribacter indicus
Celeribacter marinus	GCA_001308265.1	root;cellular organisms;Bacteria <prokaryotes>;Proteobacteria;Alphaproteobacteria;Rhodobacterales;Rhodobacteraceae;Celeribacter;Celeribacter marinus
Celeribacter neptunius	GCA_900113955.1	root;cellular organisms;Bacteria <prokaryotes>;Proteobacteria;Alphaproteobacteria;Rhodobacterales;Rhodobacteraceae;Celeribacter;Celeribacter neptunius
Citreicella marina	GCA_900100085.1	root;cellular organisms;Bacteria <prokaryotes>;Proteobacteria;Alphaproteobacteria;Rhodobacterales;Rhodobacteraceae;Citreicella;Citreicella marina
Citreicella thiooxidans	GCA_900102075.1	root;cellular organisms;Bacteria <prokaryotes>;Proteobacteria;Alphaproteobacteria;Rhodobacterales;Rhodobacteraceae;Citreicella;Citreicella thiooxidans
Citreimonas salinaria	GCA_900107235.1	root;cellular organisms;Bacteria <prokaryotes>;Proteobacteria;Alphaproteobacteria;Rhodobacterales;Rhodobacteraceae;Citreimonas;Citreimonas salinaria
Cribrihabitans marinus	GCA_900109035.1	root;cellular organisms;Bacteria <prokaryotes>;Proteobacteria;Alphaproteobacteria;Rhodobacterales;Rhodobacteraceae;Cribrihabitans;Cribrihabitans marinus
Defluviimonas alba	GCA_001620265.1	root;cellular organisms;Bacteria <prokaryotes>;Proteobacteria;Alphaproteobacteria;Rhodobacterales;Rhodobacteraceae;Defluviimonas;Defluviimonas alba
Defluviimonas indica	GCA_900106675.1	root;cellular organisms;Bacteria <prokaryotes>;Proteobacteria;Alphaproteobacteria;Rhodobacterales;Rhodobacteraceae;Defluviimonas;Defluviimonas indica
Dinoroseobacter shibae DFL 12 = DSM 16493	GCA_000018145.1	root;cellular organisms;Bacteria <prokaryotes>;Proteobacteria;Alphaproteobacteria;Rhodobacterales;Rhodobacteraceae;Dinoroseobacter;Dinoroseobacter shibae;Dinoroseobacter shibae DFL 12 = DSM 16493
Donghicola eburneus	GCA_900115865.1	root;cellular organisms;Bacteria <prokaryotes>;Proteobacteria;Alphaproteobacteria;Rhodobacterales;Rhodobacteraceae;Donghicola;Donghicola eburneus
Epibacterium ulvae	GCA_900102795.1	root;cellular organisms;Bacteria <prokaryotes>;Proteobacteria;Alphaproteobacteria;Rhodobacterales;Rhodobacteraceae;Epibacterium;Epibacterium ulvae
Gemmobacter aquatilis	GCA_900110025.1	root;cellular organisms;Bacteria <prokaryotes>;Proteobacteria;Alphaproteobacteria;Rhodobacterales;Rhodobacteraceae;Gemmobacter;Gemmobacter aquatilis
Gemmobacter megaterium	GCA_900156815.1	root;cellular organisms;Bacteria <prokaryotes>;Proteobacteria;Alphaproteobacteria;Rhodobacterales;Rhodobacteraceae;Gemmobacter;Gemmobacter megaterium
Gemmobacter nectariphilus DSM 15620	GCA_000429765.1	root;cellular organisms;Bacteria <prokaryotes>;Proteobacteria;Alphaproteobacteria;Rhodobacterales;Rhodobacteraceae;Gemmobacter;Gemmobacter nectariphilus;Gemmobacter nectariphilus DSM 15620
Haematobacter massiliensis	GCA_000740795.1	root;cellular organisms;Bacteria <prokaryotes>;Proteobacteria;Alphaproteobacteria;Rhodobacterales;Rhodobacteraceae;Haematobacter;Haematobacter massiliensis
Halocynthiibacter arcticus	GCA_000812665.2	root;cellular organisms;Bacteria <prokaryotes>;Proteobacteria;Alphaproteobacteria;Rhodobacterales;Rhodobacteraceae;Halocynthiibacter;Halocynthiibacter arcticus
Halocynthiibacter namhaensis	GCA_000812685.1	root;cellular organisms;Bacteria <prokaryotes>;Proteobacteria;Alphaproteobacteria;Rhodobacterales;Rhodobacteraceae;Halocynthiibacter;Halocynthiibacter namhaensis
Jannaschia aquimarina	GCA_000877395.1	root;cellular organisms;Bacteria <prokaryotes>;Proteobacteria;Alphaproteobacteria;Rhodobacterales;Rhodobacteraceae;Jannaschia;Jannaschia aquimarina
Jannaschia donghaensis	GCA_001403795.1	root;cellular organisms;Bacteria <prokaryotes>;Proteobacteria;Alphaproteobacteria;Rhodobacterales;Rhodobacteraceae;Jannaschia;Jannaschia donghaensis
Jannaschia faecimaris	GCA_900107415.1	root;cellular organisms;Bacteria <prokaryotes>;Proteobacteria;Alphaproteobacteria;Rhodobacterales;Rhodobacteraceae;Jannaschia;Jannaschia faecimaris
Jannaschia helgolandensis	GCA_900109285.1	root;cellular organisms;Bacteria <prokaryotes>;Proteobacteria;Alphaproteobacteria;Rhodobacterales;Rhodobacteraceae;Jannaschia;Jannaschia helgolandensis
Jannaschia pohangensis	GCA_900113875.1	root;cellular organisms;Bacteria <prokaryotes>;Proteobacteria;Alphaproteobacteria;Rhodobacterales;Rhodobacteraceae;Jannaschia;Jannaschia pohangensis
Jannaschia rubra	GCA_001403735.1	root;cellular organisms;Bacteria <prokaryotes>;Proteobacteria;Alphaproteobacteria;Rhodobacterales;Rhodobacteraceae;Jannaschia;Jannaschia rubra
Jannaschia seosinensis	GCA_001408515.1	root;cellular organisms;Bacteria <prokaryotes>;Proteobacteria;Alphaproteobacteria;Rhodobacterales;Rhodobacteraceae;Jannaschia;Jannaschia seosinensis
Ketogulonicigenium robustum	GCA_002117445.1	root;cellular organisms;Bacteria <prokaryotes>;Proteobacteria;Alphaproteobacteria;Rhodobacterales;Rhodobacteraceae;Ketogulonicigenium;Ketogulonicigenium robustum
Ketogulonicigenium vulgare WSH-001	GCA_000223375.1	root;cellular organisms;Bacteria <prokaryotes>;Proteobacteria;Alphaproteobacteria;Rhodobacterales;Rhodobacteraceae;Ketogulonicigenium;Ketogulonicigenium vulgare;Ketogulonicigenium vulgare WSH-001
Labrenzia aggregata	GCA_001999245.1	root;cellular organisms;Bacteria <prokaryotes>;Proteobacteria;Alphaproteobacteria;Rhodobacterales;Rhodobacteraceae;Labrenzia;Labrenzia aggregata
Labrenzia alba	GCA_001404055.1	root;cellular organisms;Bacteria <prokaryotes>;Proteobacteria;Alphaproteobacteria;Rhodobacterales;Rhodobacteraceae;Labrenzia;Labrenzia alba
Labrenzia alba	GCA_001404515.1	root;cellular organisms;Bacteria <prokaryotes>;Proteobacteria;Alphaproteobacteria;Rhodobacterales;Rhodobacteraceae;Labrenzia;Labrenzia alba
Labrenzia alexandrii DFL-11	GCA_000158095.1	root;cellular organisms;Bacteria <prokaryotes>;Proteobacteria;Alphaproteobacteria;Rhodobacterales;Rhodobacteraceae;Labrenzia;Labrenzia alexandrii;Labrenzia alexandrii DFL-11
Labrenzia suaedae	GCA_900142725.1	root;cellular organisms;Bacteria <prokaryotes>;Proteobacteria;Alphaproteobacteria;Rhodobacterales;Rhodobacteraceae;Labrenzia;Labrenzia suaedae
Leisingera daeponensis DSM 23529	GCA_000473145.1	root;cellular organisms;Bacteria <prokaryotes>;Proteobacteria;Alphaproteobacteria;Rhodobacterales;Rhodobacteraceae;Leisingera;Leisingera daeponensis;Leisingera daeponensis DSM 23529
Leisingera methylohalidivorans DSM 14336	GCA_000511355.1	root;cellular organisms;Bacteria <prokaryotes>;Proteobacteria;Alphaproteobacteria;Rhodobacterales;Rhodobacteraceae;Leisingera;Leisingera methylohalidivorans;Leisingera methylohalidivorans DSM 14336
Lentibacter algarum	GCA_900107355.1	root;cellular organisms;Bacteria <prokaryotes>;Proteobacteria;Alphaproteobacteria;Rhodobacterales;Rhodobacteraceae;Lentibacter;Lentibacter algarum
Litoreibacter albidus	GCA_900107015.1	root;cellular organisms;Bacteria <prokaryotes>;Proteobacteria;Alphaproteobacteria;Rhodobacterales;Rhodobacteraceae;Litoreibacter;Litoreibacter albidus
Litoreibacter arenae DSM 19593	GCA_000442275.2	root;cellular organisms;Bacteria <prokaryotes>;Proteobacteria;Alphaproteobacteria;Rhodobacterales;Rhodobacteraceae;Litoreibacter;Litoreibacter arenae;Litoreibacter arenae DSM 19593
Litoreibacter ascidiaceicola	GCA_900129235.1	root;cellular organisms;Bacteria <prokaryotes>;Proteobacteria;Alphaproteobacteria;Rhodobacterales;Rhodobacteraceae;Litoreibacter;Litoreibacter ascidiaceicola
Litoreibacter janthinus	GCA_900111945.1	root;cellular organisms;Bacteria <prokaryotes>;Proteobacteria;Alphaproteobacteria;Rhodobacterales;Rhodobacteraceae;Litoreibacter;Litoreibacter janthinus
Litorimicrobium taeanense	GCA_900110775.1	root;cellular organisms;Bacteria <prokaryotes>;Proteobacteria;Alphaproteobacteria;Rhodobacterales;Rhodobacteraceae;Litorimicrobium;Litorimicrobium taeanense
Loktanella atrilutea	GCA_900128995.1	root;cellular organisms;Bacteria <prokaryotes>;Proteobacteria;Alphaproteobacteria;Rhodobacterales;Rhodobacteraceae;Loktanella;Loktanella atrilutea
Loktanella cinnabarina LL-001	GCA_000466965.1	root;cellular organisms;Bacteria <prokaryotes>;Proteobacteria;Alphaproteobacteria;Rhodobacterales;Rhodobacteraceae;Loktanella;Loktanella cinnabarina;Loktanella cinnabarina LL-001
Loktanella fryxellensis	GCA_900110065.1	root;cellular organisms;Bacteria <prokaryotes>;Proteobacteria;Alphaproteobacteria;Rhodobacterales;Rhodobacteraceae;Loktanella;Loktanella fryxellensis
Loktanella hongkongensis DSM 17492	GCA_000600975.2	root;cellular organisms;Bacteria <prokaryotes>;Proteobacteria;Alphaproteobacteria;Rhodobacterales;Rhodobacteraceae;Loktanella;Loktanella hongkongensis;Loktanella hongkongensis DSM 17492
Loktanella koreensis	GCA_900109295.1	root;cellular organisms;Bacteria <prokaryotes>;Proteobacteria;Alphaproteobacteria;Rhodobacterales;Rhodobacteraceae;Loktanella;Loktanella koreensis
Loktanella litorea	GCA_900114675.1	root;cellular organisms;Bacteria <prokaryotes>;Proteobacteria;Alphaproteobacteria;Rhodobacterales;Rhodobacteraceae;Loktanella;Loktanella litorea
Loktanella pyoseonensis	GCA_900102015.1	root;cellular organisms;Bacteria <prokaryotes>;Proteobacteria;Alphaproteobacteria;Rhodobacterales;Rhodobacteraceae;Loktanella;Loktanella pyoseonensis
Loktanella rosea	GCA_900156505.1	root;cellular organisms;Bacteria <prokaryotes>;Proteobacteria;Alphaproteobacteria;Rhodobacterales;Rhodobacteraceae;Loktanella;Loktanella rosea
Loktanella salsilacus	GCA_900114485.1	root;cellular organisms;Bacteria <prokaryotes>;Proteobacteria;Alphaproteobacteria;Rhodobacterales;Rhodobacteraceae;Loktanella;Loktanella salsilacus
Loktanella sediminum	GCA_900129845.1	root;cellular organisms;Bacteria <prokaryotes>;Proteobacteria;Alphaproteobacteria;Rhodobacterales;Rhodobacteraceae;Loktanella;Loktanella sediminum
Loktanella soesokkakensis	GCA_900172345.1	root;cellular organisms;Bacteria <prokaryotes>;Proteobacteria;Alphaproteobacteria;Rhodobacterales;Rhodobacteraceae;Loktanella;Loktanella soesokkakensis
Loktanella tamlensis	GCA_900115105.1	root;cellular organisms;Bacteria <prokaryotes>;Proteobacteria;Alphaproteobacteria;Rhodobacterales;Rhodobacteraceae;Loktanella;Loktanella tamlensis
Loktanella vestfoldensis	GCA_002158905.1	root;cellular organisms;Bacteria <prokaryotes>;Proteobacteria;Alphaproteobacteria;Rhodobacterales;Rhodobacteraceae;Loktanella;Loktanella vestfoldensis
Lutimaribacter saemankumensis	GCA_900100005.1	root;cellular organisms;Bacteria <prokaryotes>;Proteobacteria;Alphaproteobacteria;Rhodobacterales;Rhodobacteraceae;Lutimaribacter;Lutimaribacter saemankumensis
Mameliella alba	GCA_900101505.1	root;cellular organisms;Bacteria <prokaryotes>;Proteobacteria;Alphaproteobacteria;Rhodobacterales;Rhodobacteraceae;Mameliella;Mameliella alba
Maribius pelagius	GCA_900110115.1	root;cellular organisms;Bacteria <prokaryotes>;Proteobacteria;Alphaproteobacteria;Rhodobacterales;Rhodobacteraceae;Maribius;Maribius pelagius
Marinibacterium profundimaris	GCA_002210095.1	root;cellular organisms;Bacteria <prokaryotes>;Proteobacteria;Alphaproteobacteria;Rhodobacterales;Rhodobacteraceae;Marinibacterium;Marinibacterium profundimaris
Marinovum algicola DG 898	GCA_001046955.1	root;cellular organisms;Bacteria <prokaryotes>;Proteobacteria;Alphaproteobacteria;Rhodobacterales;Rhodobacteraceae;Marinovum;Marinovum algicola;Marinovum algicola DG 898
Maritimibacter alkaliphilus HTCC2654	GCA_000152805.1	root;cellular organisms;Bacteria <prokaryotes>;Proteobacteria;Alphaproteobacteria;Rhodobacterales;Rhodobacteraceae;Maritimibacter;Maritimibacter alkaliphilus;Maritimibacter alkaliphilus HTCC2654
Marivita cryptomonadis	GCA_002115725.1	root;cellular organisms;Bacteria <prokaryotes>;Proteobacteria;Alphaproteobacteria;Rhodobacterales;Rhodobacteraceae;Marivita;Marivita cryptomonadis
Marivita geojedonensis	GCA_002115805.1	root;cellular organisms;Bacteria <prokaryotes>;Proteobacteria;Alphaproteobacteria;Rhodobacterales;Rhodobacteraceae;Marivita;Marivita geojedonensis
Marivita hallyeonensis	GCA_900129875.1	root;cellular organisms;Bacteria <prokaryotes>;Proteobacteria;Alphaproteobacteria;Rhodobacterales;Rhodobacteraceae;Marivita;Marivita hallyeonensis
Natronohydrobacter thiooxidans	GCA_001884735.1	root;cellular organisms;Bacteria <prokaryotes>;Proteobacteria;Alphaproteobacteria;Rhodobacterales;Rhodobacteraceae;Natronohydrobacter;Natronohydrobacter thiooxidans
Nautella italica	GCA_001258055.1	root;cellular organisms;Bacteria <prokaryotes>;Proteobacteria;Alphaproteobacteria;Rhodobacterales;Rhodobacteraceae;Nautella;Nautella italica
Nereida ignava	GCA_001049735.1	root;cellular organisms;Bacteria <prokaryotes>;Proteobacteria;Alphaproteobacteria;Rhodobacterales;Rhodobacteraceae;Nereida;Nereida ignava
Nesiotobacter exalbescens DSM 16456	GCA_000422785.1	root;cellular organisms;Bacteria <prokaryotes>;Proteobacteria;Alphaproteobacteria;Rhodobacterales;Rhodobacteraceae;Nesiotobacter;Nesiotobacter exalbescens;Nesiotobacter exalbescens DSM 16456
Nioella nitratireducens	GCA_001879715.1	root;cellular organisms;Bacteria <prokaryotes>;Proteobacteria;Alphaproteobacteria;Rhodobacterales;Rhodobacteraceae;Nioella;Nioella nitratireducens
Nioella sediminis	GCA_001879695.1	root;cellular organisms;Bacteria <prokaryotes>;Proteobacteria;Alphaproteobacteria;Rhodobacterales;Rhodobacteraceae;Nioella;Nioella sediminis
Oceanibulbus indolifex HEL-45	GCA_000172095.1	root;cellular organisms;Bacteria <prokaryotes>;Proteobacteria;Alphaproteobacteria;Rhodobacterales;Rhodobacteraceae;Oceanibulbus;Oceanibulbus indolifex;Oceanibulbus indolifex HEL-45
Oceanicella actignis	GCA_900143155.1	root;cellular organisms;Bacteria <prokaryotes>;Proteobacteria;Alphaproteobacteria;Rhodobacterales;Rhodobacteraceae;Oceanicella;Oceanicella actignis
Oceanicola granulosus HTCC2516	GCA_000153305.1	root;cellular organisms;Bacteria <prokaryotes>;Proteobacteria;Alphaproteobacteria;Rhodobacterales;Rhodobacteraceae;Oceanicola;Oceanicola granulosus;Oceanicola granulosus HTCC2516
Oceanicola litoreus	GCA_900142295.1	root;cellular organisms;Bacteria <prokaryotes>;Proteobacteria;Alphaproteobacteria;Rhodobacterales;Rhodobacteraceae;Oceanicola;Oceanicola litoreus
Oceaniovalibus guishaninsula JLT2003	GCA_000299575.1	root;cellular organisms;Bacteria <prokaryotes>;Proteobacteria;Alphaproteobacteria;Rhodobacterales;Rhodobacteraceae;Oceaniovalibus;Oceaniovalibus guishaninsula;Oceaniovalibus guishaninsula JLT2003
Octadecabacter arcticus 238	GCA_000155735.2	root;cellular organisms;Bacteria <prokaryotes>;Proteobacteria;Alphaproteobacteria;Rhodobacterales;Rhodobacteraceae;Octadecabacter;Octadecabacter arcticus;Octadecabacter arcticus 238
Octadecabacter temperatus	GCA_001187845.1	root;cellular organisms;Bacteria <prokaryotes>;Proteobacteria;Alphaproteobacteria;Rhodobacterales;Rhodobacteraceae;Octadecabacter;Octadecabacter temperatus
Pacificibacter marinus	GCA_900109555.1	root;cellular organisms;Bacteria <prokaryotes>;Proteobacteria;Alphaproteobacteria;Rhodobacterales;Rhodobacteraceae;Pacificibacter;Pacificibacter marinus
Paenirhodobacter enshiensis	GCA_000740785.1	root;cellular organisms;Bacteria <prokaryotes>;Proteobacteria;Alphaproteobacteria;Rhodobacterales;Rhodobacteraceae;Paenirhodobacter;Paenirhodobacter enshiensis
Palleronia marisminoris	GCA_900172315.1	root;cellular organisms;Bacteria <prokaryotes>;Proteobacteria;Alphaproteobacteria;Rhodobacterales;Rhodobacteraceae;Palleronia;Palleronia marisminoris
Pannonibacter phragmitetus	GCA_001484065.1	root;cellular organisms;Bacteria <prokaryotes>;Proteobacteria;Alphaproteobacteria;Rhodobacterales;Rhodobacteraceae;Pannonibacter;Pannonibacter phragmitetus
Paracoccus alcaliphilus	GCA_900110285.1	root;cellular organisms;Bacteria <prokaryotes>;Proteobacteria;Alphaproteobacteria;Rhodobacterales;Rhodobacteraceae;Paracoccus <bacteria>;Paracoccus alcaliphilus
Paracoccus alkenifer	GCA_900108405.1	root;cellular organisms;Bacteria <prokaryotes>;Proteobacteria;Alphaproteobacteria;Rhodobacterales;Rhodobacteraceae;Paracoccus <bacteria>;Paracoccus alkenifer
Paracoccus aminophilus JCM 7686	GCA_000444995.1	root;cellular organisms;Bacteria <prokaryotes>;Proteobacteria;Alphaproteobacteria;Rhodobacterales;Rhodobacteraceae;Paracoccus <bacteria>;Paracoccus aminophilus;Paracoccus aminophilus JCM 7686
Paracoccus aminovorans	GCA_001546115.1	root;cellular organisms;Bacteria <prokaryotes>;Proteobacteria;Alphaproteobacteria;Rhodobacterales;Rhodobacteraceae;Paracoccus <bacteria>;Paracoccus aminovorans
Paracoccus chinensis	GCA_900102885.1	root;cellular organisms;Bacteria <prokaryotes>;Proteobacteria;Alphaproteobacteria;Rhodobacterales;Rhodobacteraceae;Paracoccus <bacteria>;Paracoccus chinensis
Paracoccus contaminans	GCA_002105555.1	root;cellular organisms;Bacteria <prokaryotes>;Proteobacteria;Alphaproteobacteria;Rhodobacterales;Rhodobacteraceae;Paracoccus <bacteria>;Paracoccus contaminans
Paracoccus denitrificans PD1222	GCA_000203895.1	root;cellular organisms;Bacteria <prokaryotes>;Proteobacteria;Alphaproteobacteria;Rhodobacterales;Rhodobacteraceae;Paracoccus <bacteria>;Paracoccus denitrificans;Paracoccus denitrificans PD1222
Paracoccus halophilus	GCA_000763905.1	root;cellular organisms;Bacteria <prokaryotes>;Proteobacteria;Alphaproteobacteria;Rhodobacterales;Rhodobacteraceae;Paracoccus <bacteria>;Paracoccus halophilus
Paracoccus homiensis	GCA_900111675.1	root;cellular organisms;Bacteria <prokaryotes>;Proteobacteria;Alphaproteobacteria;Rhodobacterales;Rhodobacteraceae;Paracoccus <bacteria>;Paracoccus homiensis
Paracoccus isoporae	GCA_900101865.1	root;cellular organisms;Bacteria <prokaryotes>;Proteobacteria;Alphaproteobacteria;Rhodobacterales;Rhodobacteraceae;Paracoccus <bacteria>;Paracoccus isoporae
Paracoccus saliphilus	GCA_900156835.1	root;cellular organisms;Bacteria <prokaryotes>;Proteobacteria;Alphaproteobacteria;Rhodobacterales;Rhodobacteraceae;Paracoccus <bacteria>;Paracoccus saliphilus
Paracoccus sanguinis	GCA_900106665.1	root;cellular organisms;Bacteria <prokaryotes>;Proteobacteria;Alphaproteobacteria;Rhodobacterales;Rhodobacteraceae;Paracoccus <bacteria>;Paracoccus sanguinis
Paracoccus sediminis	GCA_900188295.1	root;cellular organisms;Bacteria <prokaryotes>;Proteobacteria;Alphaproteobacteria;Rhodobacterales;Rhodobacteraceae;Paracoccus <bacteria>;Paracoccus sediminis
Paracoccus seriniphilus	GCA_900199195.1	root;cellular organisms;Bacteria <prokaryotes>;Proteobacteria;Alphaproteobacteria;Rhodobacterales;Rhodobacteraceae;Paracoccus <bacteria>;Paracoccus seriniphilus
Paracoccus solventivorans	GCA_900142875.1	root;cellular organisms;Bacteria <prokaryotes>;Proteobacteria;Alphaproteobacteria;Rhodobacterales;Rhodobacteraceae;Paracoccus <bacteria>;Paracoccus solventivorans
Paracoccus sphaerophysae	GCA_000763805.1	root;cellular organisms;Bacteria <prokaryotes>;Proteobacteria;Alphaproteobacteria;Rhodobacterales;Rhodobacteraceae;Paracoccus <bacteria>;Paracoccus sphaerophysae
Paracoccus tibetensis	GCA_900102505.1	root;cellular organisms;Bacteria <prokaryotes>;Proteobacteria;Alphaproteobacteria;Rhodobacterales;Rhodobacteraceae;Paracoccus <bacteria>;Paracoccus tibetensis
Paracoccus versutus	GCA_000763885.1	root;cellular organisms;Bacteria <prokaryotes>;Proteobacteria;Alphaproteobacteria;Rhodobacterales;Rhodobacteraceae;Paracoccus <bacteria>;Paracoccus versutus
Paracoccus yeei	GCA_002073635.1	root;cellular organisms;Bacteria <prokaryotes>;Proteobacteria;Alphaproteobacteria;Rhodobacterales;Rhodobacteraceae;Paracoccus <bacteria>;Paracoccus yeei
Paracoccus zeaxanthinifaciens ATCC 21588	GCA_000420145.1	root;cellular organisms;Bacteria <prokaryotes>;Proteobacteria;Alphaproteobacteria;Rhodobacterales;Rhodobacteraceae;Paracoccus <bacteria>;Paracoccus zeaxanthinifaciens;Paracoccus zeaxanthinifaciens ATCC 21588
Pelagibaca abyssi	GCA_001975705.1	root;cellular organisms;Bacteria <prokaryotes>;Proteobacteria;Alphaproteobacteria;Rhodobacterales;Rhodobacteraceae;Pelagibaca;Pelagibaca abyssi
Pelagibaca bermudensis HTCC2601	GCA_000153725.1	root;cellular organisms;Bacteria <prokaryotes>;Proteobacteria;Alphaproteobacteria;Rhodobacterales;Rhodobacteraceae;Pelagibaca;Pelagibaca bermudensis;Pelagibaca bermudensis HTCC2601
Pelagicola litorisediminis	GCA_900172295.1	root;cellular organisms;Bacteria <prokaryotes>;Proteobacteria;Alphaproteobacteria;Rhodobacterales;Rhodobacteraceae;Pelagicola;Pelagicola litorisediminis
Phaeobacter gallaeciensis	GCA_001678945.1	root;cellular organisms;Bacteria <prokaryotes>;Proteobacteria;Alphaproteobacteria;Rhodobacterales;Rhodobacteraceae;Phaeobacter;Phaeobacter gallaeciensis
Phaeobacter gallaeciensis DSM 26640	GCA_000511385.1	root;cellular organisms;Bacteria <prokaryotes>;Proteobacteria;Alphaproteobacteria;Rhodobacterales;Rhodobacteraceae;Phaeobacter;Phaeobacter gallaeciensis;Phaeobacter gallaeciensis DSM 26640
Phaeobacter porticola	GCA_001888185.1	root;cellular organisms;Bacteria <prokaryotes>;Proteobacteria;Alphaproteobacteria;Rhodobacterales;Rhodobacteraceae;Phaeobacter;Phaeobacter porticola
Planktomarina temperata RCA23	GCA_000738435.1	root;cellular organisms;Bacteria <prokaryotes>;Proteobacteria;Alphaproteobacteria;Rhodobacterales;Rhodobacteraceae;Planktomarina;Planktomarina temperata;Planktomarina temperata RCA23
Planktotalea frisia	GCA_001890925.1	root;cellular organisms;Bacteria <prokaryotes>;Proteobacteria;Alphaproteobacteria;Rhodobacterales;Rhodobacteraceae;Planktotalea;Planktotalea frisia
Pontibaca methylaminivorans	GCA_900156525.1	root;cellular organisms;Bacteria <prokaryotes>;Proteobacteria;Alphaproteobacteria;Rhodobacterales;Rhodobacteraceae;Pontibaca;Pontibaca methylaminivorans
Poseidonocella pacifica	GCA_900111875.1	root;cellular organisms;Bacteria <prokaryotes>;Proteobacteria;Alphaproteobacteria;Rhodobacterales;Rhodobacteraceae;Poseidonocella;Poseidonocella pacifica
Poseidonocella sedimentorum	GCA_900116005.1	root;cellular organisms;Bacteria <prokaryotes>;Proteobacteria;Alphaproteobacteria;Rhodobacterales;Rhodobacteraceae;Poseidonocella;Poseidonocella sedimentorum
Pseudodonghicola xiamenensis DSM 18339	GCA_000429365.1	root;cellular organisms;Bacteria <prokaryotes>;Proteobacteria;Alphaproteobacteria;Rhodobacterales;Rhodobacteraceae;Pseudodonghicola;Pseudodonghicola xiamenensis;Pseudodonghicola xiamenensis DSM 18339
Pseudooceanicola atlanticus	GCA_000768315.1	root;cellular organisms;Bacteria <prokaryotes>;Proteobacteria;Alphaproteobacteria;Rhodobacterales;Rhodobacteraceae;Pseudooceanicola;Pseudooceanicola atlanticus
Pseudooceanicola batsensis HTCC2597	GCA_000152725.1	root;cellular organisms;Bacteria <prokaryotes>;Proteobacteria;Alphaproteobacteria;Rhodobacterales;Rhodobacteraceae;Pseudooceanicola;Pseudooceanicola batsensis;Pseudooceanicola batsensis HTCC2597
Pseudooceanicola flagellatus	GCA_900176485.1	root;cellular organisms;Bacteria <prokaryotes>;Proteobacteria;Alphaproteobacteria;Rhodobacterales;Rhodobacteraceae;Pseudooceanicola;Pseudooceanicola flagellatus
Pseudooceanicola marinus	GCA_900172385.1	root;cellular organisms;Bacteria <prokaryotes>;Proteobacteria;Alphaproteobacteria;Rhodobacterales;Rhodobacteraceae;Pseudooceanicola;Pseudooceanicola marinus
Pseudooceanicola nanhaiensis DSM 18065	GCA_000688295.1	root;cellular organisms;Bacteria <prokaryotes>;Proteobacteria;Alphaproteobacteria;Rhodobacterales;Rhodobacteraceae;Pseudooceanicola;Pseudooceanicola nanhaiensis;Pseudooceanicola nanhaiensis DSM 18065
Pseudooceanicola nitratireducens	GCA_900112545.1	root;cellular organisms;Bacteria <prokaryotes>;Proteobacteria;Alphaproteobacteria;Rhodobacterales;Rhodobacteraceae;Pseudooceanicola;Pseudooceanicola nitratireducens
Pseudooctadecabacter jejudonensis	GCA_900172275.1	root;cellular organisms;Bacteria <prokaryotes>;Proteobacteria;Alphaproteobacteria;Rhodobacterales;Rhodobacteraceae;Pseudooctadecabacter;Pseudooctadecabacter jejudonensis
Pseudopelagicola gijangensis	GCA_900142085.1	root;cellular organisms;Bacteria <prokaryotes>;Proteobacteria;Alphaproteobacteria;Rhodobacterales;Rhodobacteraceae;Pseudopelagicola;Pseudopelagicola gijangensis
Pseudophaeobacter arcticus DSM 23566	GCA_000473205.1	root;cellular organisms;Bacteria <prokaryotes>;Proteobacteria;Alphaproteobacteria;Rhodobacterales;Rhodobacteraceae;Pseudophaeobacter;Pseudophaeobacter arcticus;Pseudophaeobacter arcticus DSM 23566
Pseudophaeobacter leonis	GCA_002087335.1	root;cellular organisms;Bacteria <prokaryotes>;Proteobacteria;Alphaproteobacteria;Rhodobacterales;Rhodobacteraceae;Pseudophaeobacter;Pseudophaeobacter leonis
Pseudorhodobacter antarcticus	GCA_001202015.1	root;cellular organisms;Bacteria <prokaryotes>;Proteobacteria;Alphaproteobacteria;Rhodobacterales;Rhodobacteraceae;Pseudorhodobacter;Pseudorhodobacter antarcticus
Pseudorhodobacter aquimaris	GCA_001202025.1	root;cellular organisms;Bacteria <prokaryotes>;Proteobacteria;Alphaproteobacteria;Rhodobacterales;Rhodobacteraceae;Pseudorhodobacter;Pseudorhodobacter aquimaris
Pseudorhodobacter ferrugineus DSM 5888	GCA_000420745.1	root;cellular organisms;Bacteria <prokaryotes>;Proteobacteria;Alphaproteobacteria;Rhodobacterales;Rhodobacteraceae;Pseudorhodobacter;Pseudorhodobacter ferrugineus;Pseudorhodobacter ferrugineus DSM 5888
Pseudorhodobacter psychrotolerans	GCA_001294535.1	root;cellular organisms;Bacteria <prokaryotes>;Proteobacteria;Alphaproteobacteria;Rhodobacterales;Rhodobacteraceae;Pseudorhodobacter;Pseudorhodobacter psychrotolerans
Pseudorhodobacter wandonensis	GCA_001202035.1	root;cellular organisms;Bacteria <prokaryotes>;Proteobacteria;Alphaproteobacteria;Rhodobacterales;Rhodobacteraceae;Pseudorhodobacter;Pseudorhodobacter wandonensis
Pseudoruegeria aquimaris	GCA_900172235.1	root;cellular organisms;Bacteria <prokaryotes>;Proteobacteria;Alphaproteobacteria;Rhodobacterales;Rhodobacteraceae;Pseudoruegeria;Pseudoruegeria aquimaris
Pseudoruegeria lutimaris	GCA_900099935.1	root;cellular organisms;Bacteria <prokaryotes>;Proteobacteria;Alphaproteobacteria;Rhodobacterales;Rhodobacteraceae;Pseudoruegeria;Pseudoruegeria lutimaris
Pseudoruegeria marinistellae	GCA_001509585.1	root;cellular organisms;Bacteria <prokaryotes>;Proteobacteria;Alphaproteobacteria;Rhodobacterales;Rhodobacteraceae;Pseudoruegeria;Pseudoruegeria marinistellae
Pseudoruegeria sabulilitoris	GCA_001558155.1	root;cellular organisms;Bacteria <prokaryotes>;Proteobacteria;Alphaproteobacteria;Rhodobacterales;Rhodobacteraceae;Pseudoruegeria;Pseudoruegeria sabulilitoris
Pseudovibrio ascidiaceicola	GCA_900114245.1	root;cellular organisms;Bacteria <prokaryotes>;Proteobacteria;Alphaproteobacteria;Rhodobacterales;Rhodobacteraceae;Pseudovibrio;Pseudovibrio ascidiaceicola
Pseudovibrio axinellae	GCA_900110875.1	root;cellular organisms;Bacteria <prokaryotes>;Proteobacteria;Alphaproteobacteria;Rhodobacterales;Rhodobacteraceae;Pseudovibrio;Pseudovibrio axinellae
Pseudovibrio hongkongensis	GCA_001561995.1	root;cellular organisms;Bacteria <prokaryotes>;Proteobacteria;Alphaproteobacteria;Rhodobacterales;Rhodobacteraceae;Pseudovibrio;Pseudovibrio hongkongensis
Pseudovibrio stylochi	GCA_001562055.1	root;cellular organisms;Bacteria <prokaryotes>;Proteobacteria;Alphaproteobacteria;Rhodobacterales;Rhodobacteraceae;Pseudovibrio;Pseudovibrio stylochi
Puniceibacterium sediminis	GCA_900188035.1	root;cellular organisms;Bacteria <prokaryotes>;Proteobacteria;Alphaproteobacteria;Rhodobacterales;Rhodobacteraceae;Puniceibacterium;Puniceibacterium sediminis
Rhodobaca barguzinensis	GCA_001870665.2	root;cellular organisms;Bacteria <prokaryotes>;Proteobacteria;Alphaproteobacteria;Rhodobacterales;Rhodobacteraceae;Rhodobaca;Rhodobaca barguzinensis
Rhodobacter aestuarii	GCA_900156655.1	root;cellular organisms;Bacteria <prokaryotes>;Proteobacteria;Alphaproteobacteria;Rhodobacterales;Rhodobacteraceae;Rhodobacter;Rhodobacter aestuarii
Rhodobacter capsulatus SB 1003	GCA_000021865.1	root;cellular organisms;Bacteria <prokaryotes>;Proteobacteria;Alphaproteobacteria;Rhodobacterales;Rhodobacteraceae;Rhodobacter;Rhodobacter capsulatus;Rhodobacter capsulatus SB 1003
Rhodobacter sphaeroides 2.4.1	GCA_000012905.2	root;cellular organisms;Bacteria <prokaryotes>;Proteobacteria;Alphaproteobacteria;Rhodobacterales;Rhodobacteraceae;Rhodobacter;Rhodobacter sphaeroides;Rhodobacter sphaeroides 2.4.1
Rhodobacter sphaeroides ATCC 17025	GCA_000016405.1	root;cellular organisms;Bacteria <prokaryotes>;Proteobacteria;Alphaproteobacteria;Rhodobacterales;Rhodobacteraceae;Rhodobacter;Rhodobacter sphaeroides;Rhodobacter sphaeroides ATCC 17025
Rhodobacter vinaykumarii	GCA_900156695.1	root;cellular organisms;Bacteria <prokaryotes>;Proteobacteria;Alphaproteobacteria;Rhodobacterales;Rhodobacteraceae;Rhodobacter;Rhodobacter vinaykumarii
Rhodovulum sulfidophilum	GCA_001941715.1	root;cellular organisms;Bacteria <prokaryotes>;Proteobacteria;Alphaproteobacteria;Rhodobacterales;Rhodobacteraceae;Rhodovulum;Rhodovulum sulfidophilum
Rhodovulum sulfidophilum DSM 1374	GCA_001633165.1	root;cellular organisms;Bacteria <prokaryotes>;Proteobacteria;Alphaproteobacteria;Rhodobacterales;Rhodobacteraceae;Rhodovulum;Rhodovulum sulfidophilum;Rhodovulum sulfidophilum DSM 1374
Roseibaca calidilacus	GCA_001517585.1	root;cellular organisms;Bacteria <prokaryotes>;Proteobacteria;Alphaproteobacteria;Rhodobacterales;Rhodobacteraceae;Roseibaca;Roseibaca calidilacus
Roseibacterium elongatum DSM 19469	GCA_000590925.1	root;cellular organisms;Bacteria <prokaryotes>;Proteobacteria;Alphaproteobacteria;Rhodobacterales;Rhodobacteraceae;Roseibacterium;Roseibacterium elongatum;Roseibacterium elongatum DSM 19469
Roseicitreum antarcticum	GCA_900107025.1	root;cellular organisms;Bacteria <prokaryotes>;Proteobacteria;Alphaproteobacteria;Rhodobacterales;Rhodobacteraceae;Roseicitreum;Roseicitreum antarcticum
Roseinatronobacter thiooxidans	GCA_001870675.1	root;cellular organisms;Bacteria <prokaryotes>;Proteobacteria;Alphaproteobacteria;Rhodobacterales;Rhodobacteraceae;Roseinatronobacter;Roseinatronobacter thiooxidans
Roseisalinus antarcticus	GCA_900172355.1	root;cellular organisms;Bacteria <prokaryotes>;Proteobacteria;Alphaproteobacteria;Rhodobacterales;Rhodobacteraceae;Roseisalinus;Roseisalinus antarcticus
Roseivivax atlanticus	GCA_000520615.1	root;cellular organisms;Bacteria <prokaryotes>;Proteobacteria;Alphaproteobacteria;Rhodobacterales;Rhodobacteraceae;Roseivivax;Roseivivax atlanticus
Roseivivax halodurans JCM 10272	GCA_000521785.1	root;cellular organisms;Bacteria <prokaryotes>;Proteobacteria;Alphaproteobacteria;Rhodobacterales;Rhodobacteraceae;Roseivivax;Roseivivax halodurans;Roseivivax halodurans JCM 10272
Roseivivax halotolerans	GCA_900115815.1	root;cellular organisms;Bacteria <prokaryotes>;Proteobacteria;Alphaproteobacteria;Rhodobacterales;Rhodobacteraceae;Roseivivax;Roseivivax halotolerans
Roseivivax isoporae LMG 25204	GCA_000521865.1	root;cellular organisms;Bacteria <prokaryotes>;Proteobacteria;Alphaproteobacteria;Rhodobacterales;Rhodobacteraceae;Roseivivax;Roseivivax isoporae;Roseivivax isoporae LMG 25204
Roseivivax jejudonensis	GCA_900172265.1	root;cellular organisms;Bacteria <prokaryotes>;Proteobacteria;Alphaproteobacteria;Rhodobacterales;Rhodobacteraceae;Roseivivax;Roseivivax jejudonensis
Roseivivax lentus	GCA_900156805.1	root;cellular organisms;Bacteria <prokaryotes>;Proteobacteria;Alphaproteobacteria;Rhodobacterales;Rhodobacteraceae;Roseivivax;Roseivivax lentus
Roseivivax roseus	GCA_900111315.1	root;cellular organisms;Bacteria <prokaryotes>;Proteobacteria;Alphaproteobacteria;Rhodobacterales;Rhodobacteraceae;Roseivivax;Roseivivax roseus
Roseobacter denitrificans OCh 114	GCA_000014045.1	root;cellular organisms;Bacteria <prokaryotes>;Proteobacteria;Alphaproteobacteria;Rhodobacterales;Rhodobacteraceae;Roseobacter;Roseobacter denitrificans;Roseobacter denitrificans OCh 114
Roseobacter litoralis Och 149	GCA_000154785.2	root;cellular organisms;Bacteria <prokaryotes>;Proteobacteria;Alphaproteobacteria;Rhodobacterales;Rhodobacteraceae;Roseobacter;Roseobacter litoralis;Roseobacter litoralis Och 149
Roseovarius aestuarii	GCA_900172285.1	root;cellular organisms;Bacteria <prokaryotes>;Proteobacteria;Alphaproteobacteria;Rhodobacterales;Rhodobacteraceae;Roseovarius;Roseovarius aestuarii
Roseovarius albus	GCA_900172335.1	root;cellular organisms;Bacteria <prokaryotes>;Proteobacteria;Alphaproteobacteria;Rhodobacterales;Rhodobacteraceae;Roseovarius;Roseovarius albus
Roseovarius atlanticus	GCA_001441615.1	root;cellular organisms;Bacteria <prokaryotes>;Proteobacteria;Alphaproteobacteria;Rhodobacterales;Rhodobacteraceae;Roseovarius;Roseovarius atlanticus
Roseovarius azorensis	GCA_900109455.1	root;cellular organisms;Bacteria <prokaryotes>;Proteobacteria;Alphaproteobacteria;Rhodobacterales;Rhodobacteraceae;Roseovarius;Roseovarius azorensis
Roseovarius halotolerans	GCA_900172255.1	root;cellular organisms;Bacteria <prokaryotes>;Proteobacteria;Alphaproteobacteria;Rhodobacterales;Rhodobacteraceae;Roseovarius;Roseovarius halotolerans
Roseovarius indicus	GCA_001441635.1	root;cellular organisms;Bacteria <prokaryotes>;Proteobacteria;Alphaproteobacteria;Rhodobacterales;Rhodobacteraceae;Roseovarius;Roseovarius indicus
Roseovarius lutimaris	GCA_900115165.1	root;cellular organisms;Bacteria <prokaryotes>;Proteobacteria;Alphaproteobacteria;Rhodobacterales;Rhodobacteraceae;Roseovarius;Roseovarius lutimaris
Roseovarius mucosus	GCA_002080415.1	root;cellular organisms;Bacteria <prokaryotes>;Proteobacteria;Alphaproteobacteria;Rhodobacterales;Rhodobacteraceae;Roseovarius;Roseovarius mucosus
Roseovarius nanhaiticus	GCA_900156535.1	root;cellular organisms;Bacteria <prokaryotes>;Proteobacteria;Alphaproteobacteria;Rhodobacterales;Rhodobacteraceae;Roseovarius;Roseovarius nanhaiticus
Roseovarius nubinhibens ISM	GCA_000152625.1	root;cellular organisms;Bacteria <prokaryotes>;Proteobacteria;Alphaproteobacteria;Rhodobacterales;Rhodobacteraceae;Roseovarius;Roseovarius nubinhibens;Roseovarius nubinhibens ISM
Roseovarius pacificus	GCA_900142665.1	root;cellular organisms;Bacteria <prokaryotes>;Proteobacteria;Alphaproteobacteria;Rhodobacterales;Rhodobacteraceae;Roseovarius;Roseovarius pacificus
Roseovarius tolerans	GCA_900109855.1	root;cellular organisms;Bacteria <prokaryotes>;Proteobacteria;Alphaproteobacteria;Rhodobacterales;Rhodobacteraceae;Roseovarius;Roseovarius tolerans
Rubellimicrobium mesophilum DSM 19309	GCA_000600335.2	root;cellular organisms;Bacteria <prokaryotes>;Proteobacteria;Alphaproteobacteria;Rhodobacterales;Rhodobacteraceae;Rubellimicrobium;Rubellimicrobium mesophilum;Rubellimicrobium mesophilum DSM 19309
Rubellimicrobium thermophilum DSM 16684	GCA_000442315.1	root;cellular organisms;Bacteria <prokaryotes>;Proteobacteria;Alphaproteobacteria;Rhodobacterales;Rhodobacteraceae;Rubellimicrobium;Rubellimicrobium thermophilum;Rubellimicrobium thermophilum DSM 16684
Rubrimonas cliftonensis	GCA_900107585.1	root;cellular organisms;Bacteria <prokaryotes>;Proteobacteria;Alphaproteobacteria;Rhodobacterales;Rhodobacteraceae;Rubrimonas;Rubrimonas cliftonensis
Ruegeria atlantica	GCA_001458195.1	root;cellular organisms;Bacteria <prokaryotes>;Proteobacteria;Alphaproteobacteria;Rhodobacterales;Rhodobacteraceae;Ruegeria;Ruegeria atlantica
Ruegeria conchae	GCA_000192475.2	root;cellular organisms;Bacteria <prokaryotes>;Proteobacteria;Alphaproteobacteria;Rhodobacterales;Rhodobacteraceae;Ruegeria;Ruegeria conchae
Ruegeria halocynthiae	GCA_000743705.1	root;cellular organisms;Bacteria <prokaryotes>;Proteobacteria;Alphaproteobacteria;Rhodobacterales;Rhodobacteraceae;Ruegeria;Ruegeria halocynthiae
Silicibacter lacuscaerulensis ITI-1157	GCA_000161775.1	root;cellular organisms;Bacteria <prokaryotes>;Proteobacteria;Alphaproteobacteria;Rhodobacterales;Rhodobacteraceae;Ruegeria;Ruegeria lacuscaerulensis;Silicibacter lacuscaerulensis ITI-1157
Ruegeria marina	GCA_900101475.1	root;cellular organisms;Bacteria <prokaryotes>;Proteobacteria;Alphaproteobacteria;Rhodobacterales;Rhodobacteraceae;Ruegeria;Ruegeria marina
Ruegeria meonggei	GCA_900172215.1	root;cellular organisms;Bacteria <prokaryotes>;Proteobacteria;Alphaproteobacteria;Rhodobacterales;Rhodobacteraceae;Ruegeria;Ruegeria meonggei
Ruegeria mobilis F1926	GCA_000376545.2	root;cellular organisms;Bacteria <prokaryotes>;Proteobacteria;Alphaproteobacteria;Rhodobacterales;Rhodobacteraceae;Ruegeria;Ruegeria mobilis;Ruegeria mobilis F1926
Ruegeria pomeroyi DSS-3	GCA_000011965.2	root;cellular organisms;Bacteria <prokaryotes>;Proteobacteria;Alphaproteobacteria;Rhodobacterales;Rhodobacteraceae;Ruegeria;Ruegeria pomeroyi;Ruegeria pomeroyi DSS-3
Sagittula stellata E-37	GCA_000169415.1	root;cellular organisms;Bacteria <prokaryotes>;Proteobacteria;Alphaproteobacteria;Rhodobacterales;Rhodobacteraceae;Sagittula;Sagittula stellata;Sagittula stellata E-37
Salinihabitans flavidus	GCA_900110425.1	root;cellular organisms;Bacteria <prokaryotes>;Proteobacteria;Alphaproteobacteria;Rhodobacterales;Rhodobacteraceae;Salinihabitans;Salinihabitans flavidus
Salipiger mucosus DSM 16094	GCA_000442255.1	root;cellular organisms;Bacteria <prokaryotes>;Proteobacteria;Alphaproteobacteria;Rhodobacterales;Rhodobacteraceae;Salipiger;Salipiger mucosus;Salipiger mucosus DSM 16094
Sedimentitalea nanhaiensis DSM 24252	GCA_000473225.1	root;cellular organisms;Bacteria <prokaryotes>;Proteobacteria;Alphaproteobacteria;Rhodobacterales;Rhodobacteraceae;Sedimentitalea;Sedimentitalea nanhaiensis;Sedimentitalea nanhaiensis DSM 24252
Sediminimonas qiaohouensis DSM 21189	GCA_000423645.1	root;cellular organisms;Bacteria <prokaryotes>;Proteobacteria;Alphaproteobacteria;Rhodobacterales;Rhodobacteraceae;Sediminimonas;Sediminimonas qiaohouensis;Sediminimonas qiaohouensis DSM 21189
Shimia haliotis	GCA_900114415.1	root;cellular organisms;Bacteria <prokaryotes>;Proteobacteria;Alphaproteobacteria;Rhodobacterales;Rhodobacteraceae;Shimia;Shimia haliotis
Shimia marina	GCA_001458175.1	root;cellular organisms;Bacteria <prokaryotes>;Proteobacteria;Alphaproteobacteria;Rhodobacterales;Rhodobacteraceae;Shimia;Shimia marina
Stappia indica	GCA_001696535.1	root;cellular organisms;Bacteria <prokaryotes>;Proteobacteria;Alphaproteobacteria;Rhodobacterales;Rhodobacteraceae;Stappia;Stappia indica
Stappia stellulata DSM 5886	GCA_000423705.1	root;cellular organisms;Bacteria <prokaryotes>;Proteobacteria;Alphaproteobacteria;Rhodobacterales;Rhodobacteraceae;Stappia;Stappia stellulata;Stappia stellulata DSM 5886
Sulfitobacter brevis	GCA_900112755.1	root;cellular organisms;Bacteria <prokaryotes>;Proteobacteria;Alphaproteobacteria;Rhodobacterales;Rhodobacteraceae;Sulfitobacter;Sulfitobacter brevis
Sulfitobacter donghicola DSW-25 = KCTC 12864 = JCM 14565	GCA_000622405.1	root;cellular organisms;Bacteria <prokaryotes>;Proteobacteria;Alphaproteobacteria;Rhodobacterales;Rhodobacteraceae;Sulfitobacter;Sulfitobacter donghicola;Sulfitobacter donghicola DSW-25 = KCTC 12864 = JCM 14565
Sulfitobacter geojensis	GCA_000622325.1	root;cellular organisms;Bacteria <prokaryotes>;Proteobacteria;Alphaproteobacteria;Rhodobacterales;Rhodobacteraceae;Sulfitobacter;Sulfitobacter geojensis
Sulfitobacter guttiformis KCTC 32187	GCA_000622425.1	root;cellular organisms;Bacteria <prokaryotes>;Proteobacteria;Alphaproteobacteria;Rhodobacterales;Rhodobacteraceae;Sulfitobacter;Sulfitobacter guttiformis;Sulfitobacter guttiformis KCTC 32187
Sulfitobacter marinus	GCA_900116285.1	root;cellular organisms;Bacteria <prokaryotes>;Proteobacteria;Alphaproteobacteria;Rhodobacterales;Rhodobacteraceae;Sulfitobacter;Sulfitobacter marinus
Sulfitobacter mediterraneus KCTC 32188	GCA_000622345.1	root;cellular organisms;Bacteria <prokaryotes>;Proteobacteria;Alphaproteobacteria;Rhodobacterales;Rhodobacteraceae;Sulfitobacter;Sulfitobacter mediterraneus;Sulfitobacter mediterraneus KCTC 32188
Sulfitobacter noctilucae	GCA_000622365.1	root;cellular organisms;Bacteria <prokaryotes>;Proteobacteria;Alphaproteobacteria;Rhodobacterales;Rhodobacteraceae;Sulfitobacter;Sulfitobacter noctilucae
Sulfitobacter noctilucicola	GCA_000622385.1	root;cellular organisms;Bacteria <prokaryotes>;Proteobacteria;Alphaproteobacteria;Rhodobacterales;Rhodobacteraceae;Sulfitobacter;Sulfitobacter noctilucicola
Sulfitobacter pontiacus	GCA_900106935.1	root;cellular organisms;Bacteria <prokaryotes>;Proteobacteria;Alphaproteobacteria;Rhodobacterales;Rhodobacteraceae;Sulfitobacter;Sulfitobacter pontiacus
Sulfitobacter pseudonitzschiae	GCA_002222635.1	root;cellular organisms;Bacteria <prokaryotes>;Proteobacteria;Alphaproteobacteria;Rhodobacterales;Rhodobacteraceae;Sulfitobacter;Sulfitobacter pseudonitzschiae
Tateyamaria omphalii	GCA_001969365.1	root;cellular organisms;Bacteria <prokaryotes>;Proteobacteria;Alphaproteobacteria;Rhodobacterales;Rhodobacteraceae;Tateyamaria;Tateyamaria omphalii
Thalassobacter stenotrophicus	GCA_001458315.1	root;cellular organisms;Bacteria <prokaryotes>;Proteobacteria;Alphaproteobacteria;Rhodobacterales;Rhodobacteraceae;Thalassobacter;Thalassobacter stenotrophicus
Thalassobius aestuarii	GCA_900114635.1	root;cellular organisms;Bacteria <prokaryotes>;Proteobacteria;Alphaproteobacteria;Rhodobacterales;Rhodobacteraceae;Thalassobius;Thalassobius aestuarii
Thalassobius gelatinovorus	GCA_001458355.1	root;cellular organisms;Bacteria <prokaryotes>;Proteobacteria;Alphaproteobacteria;Rhodobacterales;Rhodobacteraceae;Thalassobius;Thalassobius gelatinovorus
Thalassobius maritimus	GCA_900129685.1	root;cellular organisms;Bacteria <prokaryotes>;Proteobacteria;Alphaproteobacteria;Rhodobacterales;Rhodobacteraceae;Thalassobius;Thalassobius maritimus
Thalassobius mediterraneus	GCA_001458435.1	root;cellular organisms;Bacteria <prokaryotes>;Proteobacteria;Alphaproteobacteria;Rhodobacterales;Rhodobacteraceae;Thalassobius;Thalassobius mediterraneus
Thiobacimonas profunda	GCA_001969385.1	root;cellular organisms;Bacteria <prokaryotes>;Proteobacteria;Alphaproteobacteria;Rhodobacterales;Rhodobacteraceae;Thiobacimonas;Thiobacimonas profunda
Thioclava atlantica	GCA_000737065.1	root;cellular organisms;Bacteria <prokaryotes>;Proteobacteria;Alphaproteobacteria;Rhodobacterales;Rhodobacteraceae;Thioclava;Thioclava atlantica
Thioclava dalianensis	GCA_000715505.1	root;cellular organisms;Bacteria <prokaryotes>;Proteobacteria;Alphaproteobacteria;Rhodobacterales;Rhodobacteraceae;Thioclava;Thioclava dalianensis
Thioclava indica	GCA_000714545.1	root;cellular organisms;Bacteria <prokaryotes>;Proteobacteria;Alphaproteobacteria;Rhodobacterales;Rhodobacteraceae;Thioclava;Thioclava indica
Thioclava marina	GCA_002020135.1	root;cellular organisms;Bacteria <prokaryotes>;Proteobacteria;Alphaproteobacteria;Rhodobacterales;Rhodobacteraceae;Thioclava;Thioclava marina
Thioclava nitratireducens	GCA_001940525.2	root;cellular organisms;Bacteria <prokaryotes>;Proteobacteria;Alphaproteobacteria;Rhodobacterales;Rhodobacteraceae;Thioclava;Thioclava nitratireducens
Tranquillimonas alkanivorans	GCA_900115595.1	root;cellular organisms;Bacteria <prokaryotes>;Proteobacteria;Alphaproteobacteria;Rhodobacterales;Rhodobacteraceae;Tranquillimonas;Tranquillimonas alkanivorans
Tropicibacter litoreus R37	GCA_900172225.1	root;cellular organisms;Bacteria <prokaryotes>;Proteobacteria;Alphaproteobacteria;Rhodobacterales;Rhodobacteraceae;Tropicibacter;Tropicibacter litoreus;Tropicibacter litoreus R37
Tropicibacter multivorans	GCA_001458415.1	root;cellular organisms;Bacteria <prokaryotes>;Proteobacteria;Alphaproteobacteria;Rhodobacterales;Rhodobacteraceae;Tropicibacter;Tropicibacter multivorans
Tropicibacter naphthalenivorans	GCA_900176475.1	root;cellular organisms;Bacteria <prokaryotes>;Proteobacteria;Alphaproteobacteria;Rhodobacterales;Rhodobacteraceae;Tropicibacter;Tropicibacter naphthalenivorans
Tropicimonas isoalkanivorans	GCA_900112335.1	root;cellular organisms;Bacteria <prokaryotes>;Proteobacteria;Alphaproteobacteria;Rhodobacterales;Rhodobacteraceae;Tropicimonas;Tropicimonas isoalkanivorans
Tropicimonas sediminicola	GCA_900188335.1	root;cellular organisms;Bacteria <prokaryotes>;Proteobacteria;Alphaproteobacteria;Rhodobacterales;Rhodobacteraceae;Tropicimonas;Tropicimonas sediminicola
Wenxinia marina DSM 24838	GCA_000379485.1	root;cellular organisms;Bacteria <prokaryotes>;Proteobacteria;Alphaproteobacteria;Rhodobacterales;Rhodobacteraceae;Wenxinia;Wenxinia marina;Wenxinia marina DSM 24838
Wenxinia saemankumensis	GCA_900141735.1	root;cellular organisms;Bacteria <prokaryotes>;Proteobacteria;Alphaproteobacteria;Rhodobacterales;Rhodobacteraceae;Wenxinia;Wenxinia saemankumensis
Xuhuaishuia manganoxidans	GCA_001981245.1	root;cellular organisms;Bacteria <prokaryotes>;Proteobacteria;Alphaproteobacteria;Rhodobacterales;Rhodobacteraceae;Xuhuaishuia;Xuhuaishuia manganoxidans
Yangia pacifica	GCA_900116195.1	root;cellular organisms;Bacteria <prokaryotes>;Proteobacteria;Alphaproteobacteria;Rhodobacterales;Rhodobacteraceae;Yangia;Yangia pacifica
Acetobacter cibinongensis 4H-1	GCA_000963925.1	root;cellular organisms;Bacteria <prokaryotes>;Proteobacteria;Alphaproteobacteria;Rhodospirillales;Acetobacteraceae;Acetobacter;Acetobacter cibinongensis;Acetobacter cibinongensis 4H-1
Acetobacter ghanensis	GCA_001499675.1	root;cellular organisms;Bacteria <prokaryotes>;Proteobacteria;Alphaproteobacteria;Rhodospirillales;Acetobacteraceae;Acetobacter;Acetobacter ghanensis
Acetobacter indonesiensis 5H-1	GCA_000963945.1	root;cellular organisms;Bacteria <prokaryotes>;Proteobacteria;Alphaproteobacteria;Rhodospirillales;Acetobacteraceae;Acetobacter;Acetobacter indonesiensis;Acetobacter indonesiensis 5H-1
Acetobacter nitrogenifigens DSM 23921 = LMG 23498	GCA_000429165.1	root;cellular organisms;Bacteria <prokaryotes>;Proteobacteria;Alphaproteobacteria;Rhodospirillales;Acetobacteraceae;Acetobacter;Acetobacter nitrogenifigens;Acetobacter nitrogenifigens DSM 23921 = LMG 23498
Acetobacter okinawensis JCM 25146	GCA_000613865.1	root;cellular organisms;Bacteria <prokaryotes>;Proteobacteria;Alphaproteobacteria;Rhodospirillales;Acetobacteraceae;Acetobacter;Acetobacter okinawensis;Acetobacter okinawensis JCM 25146
Acetobacter orientalis 21F-2	GCA_000963965.1	root;cellular organisms;Bacteria <prokaryotes>;Proteobacteria;Alphaproteobacteria;Rhodospirillales;Acetobacteraceae;Acetobacter;Acetobacter orientalis;Acetobacter orientalis 21F-2
Acetobacter papayae JCM 25143	GCA_000613285.1	root;cellular organisms;Bacteria <prokaryotes>;Proteobacteria;Alphaproteobacteria;Rhodospirillales;Acetobacteraceae;Acetobacter;Acetobacter papayae;Acetobacter papayae JCM 25143
Acetobacter pasteurianus subsp. ascendens	GCA_001766235.1	root;cellular organisms;Bacteria <prokaryotes>;Proteobacteria;Alphaproteobacteria;Rhodospirillales;Acetobacteraceae;Acetobacter;Acetobacter pasteurianus;Acetobacter pasteurianus subsp. ascendens
Acetobacter persici	GCA_002006565.1	root;cellular organisms;Bacteria <prokaryotes>;Proteobacteria;Alphaproteobacteria;Rhodospirillales;Acetobacteraceae;Acetobacter;Acetobacter persici
Acetobacter senegalensis	GCA_001499615.1	root;cellular organisms;Bacteria <prokaryotes>;Proteobacteria;Alphaproteobacteria;Rhodospirillales;Acetobacteraceae;Acetobacter;Acetobacter senegalensis
Acetobacter aceti	GCA_002005445.1	root;cellular organisms;Bacteria <prokaryotes>;Proteobacteria;Alphaproteobacteria;Rhodospirillales;Acetobacteraceae;Acetobacter;Acetobacter subgen. Acetobacter;Acetobacter aceti
Acidiphilium angustum ATCC 35903	GCA_000701585.1	root;cellular organisms;Bacteria <prokaryotes>;Proteobacteria;Alphaproteobacteria;Rhodospirillales;Acetobacteraceae;Acidiphilium;Acidiphilium angustum;Acidiphilium angustum ATCC 35903
Acidiphilium multivorum AIU301	GCA_000202835.1	root;cellular organisms;Bacteria <prokaryotes>;Proteobacteria;Alphaproteobacteria;Rhodospirillales;Acetobacteraceae;Acidiphilium;Acidiphilium multivorum;Acidiphilium multivorum AIU301
Acidisphaera rubrifaciens HS-AP3	GCA_000964365.1	root;cellular organisms;Bacteria <prokaryotes>;Proteobacteria;Alphaproteobacteria;Rhodospirillales;Acetobacteraceae;Acidisphaera;Acidisphaera rubrifaciens;Acidisphaera rubrifaciens HS-AP3
Acidocella aminolytica 101 = DSM 11237	GCA_900129125.1	root;cellular organisms;Bacteria <prokaryotes>;Proteobacteria;Alphaproteobacteria;Rhodospirillales;Acetobacteraceae;Acidocella;Acidocella aminolytica;Acidocella aminolytica 101 = DSM 11237
Acidocella facilis ATCC 35904	GCA_000687875.1	root;cellular organisms;Bacteria <prokaryotes>;Proteobacteria;Alphaproteobacteria;Rhodospirillales;Acetobacteraceae;Acidocella;Acidocella facilis;Acidocella facilis ATCC 35904
Acidomonas methanolica NBRC 104435	GCA_000617865.1	root;cellular organisms;Bacteria <prokaryotes>;Proteobacteria;Alphaproteobacteria;Rhodospirillales;Acetobacteraceae;Acidomonas;Acidomonas methanolica;Acidomonas methanolica NBRC 104435
Asaia astilbis JCM 15831	GCA_000613845.1	root;cellular organisms;Bacteria <prokaryotes>;Proteobacteria;Alphaproteobacteria;Rhodospirillales;Acetobacteraceae;Asaia;Asaia astilbis;Asaia astilbis JCM 15831
Asaia bogorensis NBRC 16594	GCA_001547995.1	root;cellular organisms;Bacteria <prokaryotes>;Proteobacteria;Alphaproteobacteria;Rhodospirillales;Acetobacteraceae;Asaia;Asaia bogorensis;Asaia bogorensis NBRC 16594
Belnapia moabensis DSM 16746	GCA_000745835.1	root;cellular organisms;Bacteria <prokaryotes>;Proteobacteria;Alphaproteobacteria;Rhodospirillales;Acetobacteraceae;Belnapia;Belnapia moabensis;Belnapia moabensis DSM 16746
Belnapia rosea	GCA_900104205.1	root;cellular organisms;Bacteria <prokaryotes>;Proteobacteria;Alphaproteobacteria;Rhodospirillales;Acetobacteraceae;Belnapia;Belnapia rosea
Commensalibacter intestini A911	GCA_000231445.2	root;cellular organisms;Bacteria <prokaryotes>;Proteobacteria;Alphaproteobacteria;Rhodospirillales;Acetobacteraceae;Commensalibacter;Commensalibacter intestini;Commensalibacter intestini A911
Gluconacetobacter diazotrophicus PA1 5	GCA_000021325.1	root;cellular organisms;Bacteria <prokaryotes>;Proteobacteria;Alphaproteobacteria;Rhodospirillales;Acetobacteraceae;Gluconacetobacter;Gluconacetobacter diazotrophicus;Gluconacetobacter diazotrophicus PA1 5
Gluconobacter morbifer G707	GCA_000234355.2	root;cellular organisms;Bacteria <prokaryotes>;Proteobacteria;Alphaproteobacteria;Rhodospirillales;Acetobacteraceae;Gluconobacter;Gluconobacter morbifer;Gluconobacter morbifer G707
Gluconobacter oxydans 621H	GCA_000011685.1	root;cellular organisms;Bacteria <prokaryotes>;Proteobacteria;Alphaproteobacteria;Rhodospirillales;Acetobacteraceae;Gluconobacter;Gluconobacter oxydans;Gluconobacter oxydans 621H
Gluconobacter oxydans H24	GCA_000311765.1	root;cellular organisms;Bacteria <prokaryotes>;Proteobacteria;Alphaproteobacteria;Rhodospirillales;Acetobacteraceae;Gluconobacter;Gluconobacter oxydans;Gluconobacter oxydans H24
Granulibacter bethesdensis CGDNIH1	GCA_000014285.2	root;cellular organisms;Bacteria <prokaryotes>;Proteobacteria;Alphaproteobacteria;Rhodospirillales;Acetobacteraceae;Granulibacter;Granulibacter bethesdensis;Granulibacter bethesdensis CGDNIH1
Komagataeibacter hansenii ATCC 23769	GCA_000164395.1	root;cellular organisms;Bacteria <prokaryotes>;Proteobacteria;Alphaproteobacteria;Rhodospirillales;Acetobacteraceae;Komagataeibacter;Komagataeibacter hansenii;Komagataeibacter hansenii ATCC 23769
Komagataeibacter medellinensis NBRC 3288	GCA_000182745.1	root;cellular organisms;Bacteria <prokaryotes>;Proteobacteria;Alphaproteobacteria;Rhodospirillales;Acetobacteraceae;Komagataeibacter;Komagataeibacter medellinensis;Komagataeibacter medellinensis NBRC 3288
Komagataeibacter xylinus E25	GCA_000550765.1	root;cellular organisms;Bacteria <prokaryotes>;Proteobacteria;Alphaproteobacteria;Rhodospirillales;Acetobacteraceae;Komagataeibacter;Komagataeibacter xylinus;Komagataeibacter xylinus E25
Kozakia baliensis	GCA_001787335.1	root;cellular organisms;Bacteria <prokaryotes>;Proteobacteria;Alphaproteobacteria;Rhodospirillales;Acetobacteraceae;Kozakia;Kozakia baliensis
Neoasaia chiangmaiensis	GCA_002005465.1	root;cellular organisms;Bacteria <prokaryotes>;Proteobacteria;Alphaproteobacteria;Rhodospirillales;Acetobacteraceae;Neoasaia;Neoasaia chiangmaiensis
Neokomagataea thailandica NBRC 106555	GCA_001598495.1	root;cellular organisms;Bacteria <prokaryotes>;Proteobacteria;Alphaproteobacteria;Rhodospirillales;Acetobacteraceae;Neokomagataea;Neokomagataea thailandica;Neokomagataea thailandica NBRC 106555
Parasaccharibacter apium	GCA_002079945.1	root;cellular organisms;Bacteria <prokaryotes>;Proteobacteria;Alphaproteobacteria;Rhodospirillales;Acetobacteraceae;Parasaccharibacter;Parasaccharibacter apium
Roseomonas aerilata DSM 19363	GCA_000711725.1	root;cellular organisms;Bacteria <prokaryotes>;Proteobacteria;Alphaproteobacteria;Rhodospirillales;Acetobacteraceae;Roseomonas;Roseomonas aerilata;Roseomonas aerilata DSM 19363
Roseomonas cervicalis ATCC 49957	GCA_000164635.1	root;cellular organisms;Bacteria <prokaryotes>;Proteobacteria;Alphaproteobacteria;Rhodospirillales;Acetobacteraceae;Roseomonas;Roseomonas cervicalis;Roseomonas cervicalis ATCC 49957
Roseomonas gilardii	GCA_001941945.1	root;cellular organisms;Bacteria <prokaryotes>;Proteobacteria;Alphaproteobacteria;Rhodospirillales;Acetobacteraceae;Roseomonas;Roseomonas gilardii
Roseomonas rosea	GCA_900141905.1	root;cellular organisms;Bacteria <prokaryotes>;Proteobacteria;Alphaproteobacteria;Rhodospirillales;Acetobacteraceae;Roseomonas;Roseomonas rosea
Roseomonas stagni DSM 19981	GCA_900114315.1	root;cellular organisms;Bacteria <prokaryotes>;Proteobacteria;Alphaproteobacteria;Rhodospirillales;Acetobacteraceae;Roseomonas;Roseomonas stagni;Roseomonas stagni DSM 19981
Rubritepida flocculans DSM 14296	GCA_000425365.1	root;cellular organisms;Bacteria <prokaryotes>;Proteobacteria;Alphaproteobacteria;Rhodospirillales;Acetobacteraceae;Rubritepida;Rubritepida flocculans;Rubritepida flocculans DSM 14296
Saccharibacter floricola DSM 15669	GCA_000378165.1	root;cellular organisms;Bacteria <prokaryotes>;Proteobacteria;Alphaproteobacteria;Rhodospirillales;Acetobacteraceae;Saccharibacter;Saccharibacter floricola;Saccharibacter floricola DSM 15669
Tanticharoenia sakaeratensis NBRC 103193	GCA_000963885.1	root;cellular organisms;Bacteria <prokaryotes>;Proteobacteria;Alphaproteobacteria;Rhodospirillales;Acetobacteraceae;Tanticharoenia;Tanticharoenia sakaeratensis;Tanticharoenia sakaeratensis NBRC 103193
Azospirillum brasilense	GCA_001315015.1	root;cellular organisms;Bacteria <prokaryotes>;Proteobacteria;Alphaproteobacteria;Rhodospirillales;Rhodospirillaceae;Azospirillum;Azospirillum brasilense
Azospirillum halopraeferens DSM 3675	GCA_000429625.1	root;cellular organisms;Bacteria <prokaryotes>;Proteobacteria;Alphaproteobacteria;Rhodospirillales;Rhodospirillaceae;Azospirillum;Azospirillum halopraeferens;Azospirillum halopraeferens DSM 3675
Azospirillum humicireducens	GCA_001639105.1	root;cellular organisms;Bacteria <prokaryotes>;Proteobacteria;Alphaproteobacteria;Rhodospirillales;Rhodospirillaceae;Azospirillum;Azospirillum humicireducens
Azospirillum lipoferum	GCA_900177475.1	root;cellular organisms;Bacteria <prokaryotes>;Proteobacteria;Alphaproteobacteria;Rhodospirillales;Rhodospirillaceae;Azospirillum;Azospirillum lipoferum
Azospirillum thiophilum	GCA_001305595.1	root;cellular organisms;Bacteria <prokaryotes>;Proteobacteria;Alphaproteobacteria;Rhodospirillales;Rhodospirillaceae;Azospirillum;Azospirillum thiophilum
Caenispirillum salinarum AK4	GCA_000315795.1	root;cellular organisms;Bacteria <prokaryotes>;Proteobacteria;Alphaproteobacteria;Rhodospirillales;Rhodospirillaceae;Caenispirillum;Caenispirillum salinarum;Caenispirillum salinarum AK4
Elstera litoralis	GCA_000963705.1	root;cellular organisms;Bacteria <prokaryotes>;Proteobacteria;Alphaproteobacteria;Rhodospirillales;Rhodospirillaceae;Elstera;Elstera litoralis
Fodinicurvata sediminis DSM 21159	GCA_000420625.1	root;cellular organisms;Bacteria <prokaryotes>;Proteobacteria;Alphaproteobacteria;Rhodospirillales;Rhodospirillaceae;Fodinicurvata;Fodinicurvata sediminis;Fodinicurvata sediminis DSM 21159
Haematospirillum jordaniae	GCA_001611975.1	root;cellular organisms;Bacteria <prokaryotes>;Proteobacteria;Alphaproteobacteria;Rhodospirillales;Rhodospirillaceae;Haematospirillum;Haematospirillum jordaniae
Inquilinus limosus	GCA_002195995.1	root;cellular organisms;Bacteria <prokaryotes>;Proteobacteria;Alphaproteobacteria;Rhodospirillales;Rhodospirillaceae;Inquilinus;Inquilinus limosus
Inquilinus limosus DSM 16000	GCA_000423185.1	root;cellular organisms;Bacteria <prokaryotes>;Proteobacteria;Alphaproteobacteria;Rhodospirillales;Rhodospirillaceae;Inquilinus;Inquilinus limosus;Inquilinus limosus DSM 16000
Insolitispirillum peregrinum	GCA_900156605.1	root;cellular organisms;Bacteria <prokaryotes>;Proteobacteria;Alphaproteobacteria;Rhodospirillales;Rhodospirillaceae;Insolitispirillum;Insolitispirillum peregrinum
Limimonas halophila	GCA_900100655.1	root;cellular organisms;Bacteria <prokaryotes>;Proteobacteria;Alphaproteobacteria;Rhodospirillales;Rhodospirillaceae;Limimonas;Limimonas halophila
Magnetospirillum caucaseum	GCA_000342045.1	root;cellular organisms;Bacteria <prokaryotes>;Proteobacteria;Alphaproteobacteria;Rhodospirillales;Rhodospirillaceae;Magnetospirillum;Magnetospirillum caucaseum
Magnetospirillum gryphiswaldense MSR-1 v2	GCA_000513295.1	root;cellular organisms;Bacteria <prokaryotes>;Proteobacteria;Alphaproteobacteria;Rhodospirillales;Rhodospirillaceae;Magnetospirillum;Magnetospirillum gryphiswaldense;Magnetospirillum gryphiswaldense MSR-1;Magnetospirillum gryphiswaldense MSR-1 v2
Magnetospirillum magneticum AMB-1	GCA_000009985.1	root;cellular organisms;Bacteria <prokaryotes>;Proteobacteria;Alphaproteobacteria;Rhodospirillales;Rhodospirillaceae;Magnetospirillum;Magnetospirillum magneticum;Magnetospirillum magneticum AMB-1
Magnetospirillum marisnigri	GCA_001650715.1	root;cellular organisms;Bacteria <prokaryotes>;Proteobacteria;Alphaproteobacteria;Rhodospirillales;Rhodospirillaceae;Magnetospirillum;Magnetospirillum marisnigri
Magnetospirillum moscoviense	GCA_001650635.1	root;cellular organisms;Bacteria <prokaryotes>;Proteobacteria;Alphaproteobacteria;Rhodospirillales;Rhodospirillaceae;Magnetospirillum;Magnetospirillum moscoviense
Magnetovibrio blakemorei	GCA_001746755.1	root;cellular organisms;Bacteria <prokaryotes>;Proteobacteria;Alphaproteobacteria;Rhodospirillales;Rhodospirillaceae;Magnetovibrio;Magnetovibrio blakemorei
Nisaea denitrificans DSM 18348	GCA_000426505.1	root;cellular organisms;Bacteria <prokaryotes>;Proteobacteria;Alphaproteobacteria;Rhodospirillales;Rhodospirillaceae;Nisaea;Nisaea denitrificans;Nisaea denitrificans DSM 18348
Nitrospirillum amazonense CBAmc	GCA_000730165.2	root;cellular organisms;Bacteria <prokaryotes>;Proteobacteria;Alphaproteobacteria;Rhodospirillales;Rhodospirillaceae;Nitrospirillum;Nitrospirillum amazonense;Nitrospirillum amazonense CBAmc
Niveispirillum irakense DSM 11586	GCA_000429645.1	root;cellular organisms;Bacteria <prokaryotes>;Proteobacteria;Alphaproteobacteria;Rhodospirillales;Rhodospirillaceae;Niveispirillum;Niveispirillum irakense;Niveispirillum irakense DSM 11586
Novispirillum itersonii subsp. itersonii ATCC 12639	GCA_000381985.1	root;cellular organisms;Bacteria <prokaryotes>;Proteobacteria;Alphaproteobacteria;Rhodospirillales;Rhodospirillaceae;Novispirillum;Novispirillum itersonii;Novispirillum itersonii subsp. itersonii;Novispirillum itersonii subsp. itersonii ATCC 12639
Oceanibaculum indicum P24	GCA_000299935.1	root;cellular organisms;Bacteria <prokaryotes>;Proteobacteria;Alphaproteobacteria;Rhodospirillales;Rhodospirillaceae;Oceanibaculum;Oceanibaculum indicum;Oceanibaculum indicum P24
Oceanibaculum pacificum	GCA_001618175.1	root;cellular organisms;Bacteria <prokaryotes>;Proteobacteria;Alphaproteobacteria;Rhodospirillales;Rhodospirillaceae;Oceanibaculum;Oceanibaculum pacificum
Pararhodospirillum photometricum DSM 122	GCA_000284415.2	root;cellular organisms;Bacteria <prokaryotes>;Proteobacteria;Alphaproteobacteria;Rhodospirillales;Rhodospirillaceae;Pararhodospirillum;Pararhodospirillum photometricum;Pararhodospirillum photometricum DSM 122
Phaeospirillum molischianum DSM 120	GCA_000294655.1	root;cellular organisms;Bacteria <prokaryotes>;Proteobacteria;Alphaproteobacteria;Rhodospirillales;Rhodospirillaceae;Phaeospirillum;Phaeospirillum molischianum;Phaeospirillum molischianum DSM 120
Rhodospira trueperi	GCA_900101965.1	root;cellular organisms;Bacteria <prokaryotes>;Proteobacteria;Alphaproteobacteria;Rhodospirillales;Rhodospirillaceae;Rhodospira;Rhodospira trueperi
Rhodospirillum centenum SW	GCA_000016185.1	root;cellular organisms;Bacteria <prokaryotes>;Proteobacteria;Alphaproteobacteria;Rhodospirillales;Rhodospirillaceae;Rhodospirillum;Rhodospirillum centenum;Rhodospirillum centenum SW
Rhodospirillum rubrum ATCC 11170	GCA_000013085.1	root;cellular organisms;Bacteria <prokaryotes>;Proteobacteria;Alphaproteobacteria;Rhodospirillales;Rhodospirillaceae;Rhodospirillum;Rhodospirillum rubrum;Rhodospirillum rubrum ATCC 11170
Rhodovibrio salinarum DSM 9154	GCA_000515255.1	root;cellular organisms;Bacteria <prokaryotes>;Proteobacteria;Alphaproteobacteria;Rhodospirillales;Rhodospirillaceae;Rhodovibrio;Rhodovibrio salinarum;Rhodovibrio salinarum DSM 9154
Skermanella aerolata KACC 11604	GCA_000936425.1	root;cellular organisms;Bacteria <prokaryotes>;Proteobacteria;Alphaproteobacteria;Rhodospirillales;Rhodospirillaceae;Skermanella;Skermanella aerolata;Skermanella aerolata KACC 11604
Skermanella stibiiresistens SB22	GCA_000576635.1	root;cellular organisms;Bacteria <prokaryotes>;Proteobacteria;Alphaproteobacteria;Rhodospirillales;Rhodospirillaceae;Skermanella;Skermanella stibiiresistens;Skermanella stibiiresistens SB22
Thalassobaculum salexigens DSM 19539	GCA_000423805.1	root;cellular organisms;Bacteria <prokaryotes>;Proteobacteria;Alphaproteobacteria;Rhodospirillales;Rhodospirillaceae;Thalassobaculum;Thalassobaculum salexigens;Thalassobaculum salexigens DSM 19539
Thalassospira alkalitolerans	GCA_002115745.1	root;cellular organisms;Bacteria <prokaryotes>;Proteobacteria;Alphaproteobacteria;Rhodospirillales;Rhodospirillaceae;Thalassospira;Thalassospira alkalitolerans
Thalassospira australica	GCA_000763295.1	root;cellular organisms;Bacteria <prokaryotes>;Proteobacteria;Alphaproteobacteria;Rhodospirillales;Rhodospirillaceae;Thalassospira;Thalassospira australica
Thalassospira lucentensis MCCC 1A00383 = DSM 14000	GCA_000421265.1	root;cellular organisms;Bacteria <prokaryotes>;Proteobacteria;Alphaproteobacteria;Rhodospirillales;Rhodospirillaceae;Thalassospira;Thalassospira lucentensis;Thalassospira lucentensis MCCC 1A00383 = DSM 14000
Thalassospira mesophila	GCA_002115755.1	root;cellular organisms;Bacteria <prokaryotes>;Proteobacteria;Alphaproteobacteria;Rhodospirillales;Rhodospirillaceae;Thalassospira;Thalassospira mesophila
Thalassospira profundimaris WP0211	GCA_000300275.1	root;cellular organisms;Bacteria <prokaryotes>;Proteobacteria;Alphaproteobacteria;Rhodospirillales;Rhodospirillaceae;Thalassospira;Thalassospira profundimaris;Thalassospira profundimaris WP0211
Thalassospira xiamenensis M-5 = DSM 17429	GCA_000300235.2	root;cellular organisms;Bacteria <prokaryotes>;Proteobacteria;Alphaproteobacteria;Rhodospirillales;Rhodospirillaceae;Thalassospira;Thalassospira xiamenensis;Thalassospira xiamenensis M-5 = DSM 17429
Tistlia consotensis USBA 355	GCA_900177295.1	root;cellular organisms;Bacteria <prokaryotes>;Proteobacteria;Alphaproteobacteria;Rhodospirillales;Rhodospirillaceae;Tistlia;Tistlia consotensis;Tistlia consotensis USBA 355
Tistrella mobilis KA081020-065	GCA_000264455.2	root;cellular organisms;Bacteria <prokaryotes>;Proteobacteria;Alphaproteobacteria;Rhodospirillales;Rhodospirillaceae;Tistrella;Tistrella mobilis;Tistrella mobilis KA081020-065
Elioraea tepidiphila DSM 17972	GCA_000378465.1	root;cellular organisms;Bacteria <prokaryotes>;Proteobacteria;Alphaproteobacteria;Rhodospirillales;unclassified Rhodospirillales;Elioraea;Elioraea tepidiphila;Elioraea tepidiphila DSM 17972
Enhydrobacter aerosaccus	GCA_900167455.1	root;cellular organisms;Bacteria <prokaryotes>;Proteobacteria;Alphaproteobacteria;Rhodospirillales;unclassified Rhodospirillales;Enhydrobacter;Enhydrobacter aerosaccus
Reyranella massiliensis 521	GCA_000312425.1	root;cellular organisms;Bacteria <prokaryotes>;Proteobacteria;Alphaproteobacteria;Rhodospirillales;unclassified Rhodospirillales;Reyranella;Reyranella massiliensis;Reyranella massiliensis 521
Anaplasma centrale str. Israel	GCA_000024505.1	root;cellular organisms;Bacteria <prokaryotes>;Proteobacteria;Alphaproteobacteria;Rickettsiales;Anaplasmataceae;Anaplasma;Anaplasma centrale;Anaplasma centrale str. Israel
Anaplasma marginale str. Florida	GCA_000020305.1	root;cellular organisms;Bacteria <prokaryotes>;Proteobacteria;Alphaproteobacteria;Rickettsiales;Anaplasmataceae;Anaplasma;Anaplasma marginale;Anaplasma marginale str. Florida
Anaplasma phagocytophilum str. HZ	GCA_000013125.1	root;cellular organisms;Bacteria <prokaryotes>;Proteobacteria;Alphaproteobacteria;Rickettsiales;Anaplasmataceae;Anaplasma;phagocytophilum group;Anaplasma phagocytophilum;Anaplasma phagocytophilum str. HZ
Ehrlichia canis str. Jake	GCA_000012565.1	root;cellular organisms;Bacteria <prokaryotes>;Proteobacteria;Alphaproteobacteria;Rickettsiales;Anaplasmataceae;Ehrlichia;canis group;Ehrlichia canis;Ehrlichia canis str. Jake
Ehrlichia chaffeensis str. Arkansas	GCA_000013145.1	root;cellular organisms;Bacteria <prokaryotes>;Proteobacteria;Alphaproteobacteria;Rickettsiales;Anaplasmataceae;Ehrlichia;canis group;Ehrlichia chaffeensis;Ehrlichia chaffeensis str. Arkansas
Ehrlichia minasensis	GCA_000825765.1	root;cellular organisms;Bacteria <prokaryotes>;Proteobacteria;Alphaproteobacteria;Rickettsiales;Anaplasmataceae;Ehrlichia;canis group;Ehrlichia minasensis
Ehrlichia muris AS145	GCA_000508225.1	root;cellular organisms;Bacteria <prokaryotes>;Proteobacteria;Alphaproteobacteria;Rickettsiales;Anaplasmataceae;Ehrlichia;canis group;Ehrlichia muris;Ehrlichia muris AS145
Ehrlichia ruminantium str. Welgevonden	GCA_000026005.1	root;cellular organisms;Bacteria <prokaryotes>;Proteobacteria;Alphaproteobacteria;Rickettsiales;Anaplasmataceae;Ehrlichia;canis group;Ehrlichia ruminantium;Ehrlichia ruminantium str. Welgevonden
Neorickettsia helminthoeca str. Oregon	GCA_000632985.1	root;cellular organisms;Bacteria <prokaryotes>;Proteobacteria;Alphaproteobacteria;Rickettsiales;Anaplasmataceae;Neorickettsia;Neorickettsia helminthoeca;Neorickettsia helminthoeca str. Oregon
Neorickettsia risticii str. Illinois	GCA_000022525.1	root;cellular organisms;Bacteria <prokaryotes>;Proteobacteria;Alphaproteobacteria;Rickettsiales;Anaplasmataceae;Neorickettsia;Neorickettsia risticii;Neorickettsia risticii str. Illinois
Neorickettsia sennetsu str. Miyayama	GCA_000013165.1	root;cellular organisms;Bacteria <prokaryotes>;Proteobacteria;Alphaproteobacteria;Rickettsiales;Anaplasmataceae;Neorickettsia;Neorickettsia sennetsu;Neorickettsia sennetsu str. Miyayama
Wolbachia endosymbiont strain TRS of Brugia malayi	GCA_000008385.1	root;cellular organisms;Bacteria <prokaryotes>;Proteobacteria;Alphaproteobacteria;Rickettsiales;Anaplasmataceae;Wolbachieae;Wolbachia;Wolbachia endosymbiont of Brugia malayi;Wolbachia endosymbiont strain TRS of Brugia malayi
Wolbachia endosymbiont of Cimex lectularius	GCA_000829315.1	root;cellular organisms;Bacteria <prokaryotes>;Proteobacteria;Alphaproteobacteria;Rickettsiales;Anaplasmataceae;Wolbachieae;Wolbachia;Wolbachia endosymbiont of Cimex lectularius
Wolbachia endosymbiont of Dactylopius coccus	GCA_001648025.1	root;cellular organisms;Bacteria <prokaryotes>;Proteobacteria;Alphaproteobacteria;Rickettsiales;Anaplasmataceae;Wolbachieae;Wolbachia;Wolbachia endosymbiont of Dactylopius coccus
Wolbachia endosymbiont of Drosophila melanogaster	GCA_000008025.1	root;cellular organisms;Bacteria <prokaryotes>;Proteobacteria;Alphaproteobacteria;Rickettsiales;Anaplasmataceae;Wolbachieae;Wolbachia;Wolbachia endosymbiont of Drosophila melanogaster
Wolbachia endosymbiont of Drosophila simulans wNo	GCA_000376585.1	root;cellular organisms;Bacteria <prokaryotes>;Proteobacteria;Alphaproteobacteria;Rickettsiales;Anaplasmataceae;Wolbachieae;Wolbachia;Wolbachia endosymbiont of Drosophila simulans;Wolbachia endosymbiont of Drosophila simulans wNo
Wolbachia endosymbiont of Onchocerca ochengi	GCA_000306885.1	root;cellular organisms;Bacteria <prokaryotes>;Proteobacteria;Alphaproteobacteria;Rickettsiales;Anaplasmataceae;Wolbachieae;Wolbachia;Wolbachia endosymbiont of Onchocerca ochengi
Wolbachia endosymbiont of Trichogramma pretiosum	GCA_001439985.1	root;cellular organisms;Bacteria <prokaryotes>;Proteobacteria;Alphaproteobacteria;Rickettsiales;Anaplasmataceae;Wolbachieae;Wolbachia;Wolbachia endosymbiont of Trichogramma pretiosum
Wolbachia pipientis	GCA_001752665.1	root;cellular organisms;Bacteria <prokaryotes>;Proteobacteria;Alphaproteobacteria;Rickettsiales;Anaplasmataceae;Wolbachieae;Wolbachia;Wolbachia pipientis
Occidentia massiliensis	GCA_000309075.1	root;cellular organisms;Bacteria <prokaryotes>;Proteobacteria;Alphaproteobacteria;Rickettsiales;Rickettsiaceae;Rickettsieae;Occidentia;Occidentia massiliensis
Orientia chuto str. Dubai	GCA_000964595.1	root;cellular organisms;Bacteria <prokaryotes>;Proteobacteria;Alphaproteobacteria;Rickettsiales;Rickettsiaceae;Rickettsieae;Orientia;Orientia chuto;Orientia chuto str. Dubai
Orientia tsutsugamushi str. Boryong	GCA_000063545.1	root;cellular organisms;Bacteria <prokaryotes>;Proteobacteria;Alphaproteobacteria;Rickettsiales;Rickettsiaceae;Rickettsieae;Orientia;Orientia tsutsugamushi;Orientia tsutsugamushi str. Boryong
Rickettsia bellii RML369-C	GCA_000012385.1	root;cellular organisms;Bacteria <prokaryotes>;Proteobacteria;Alphaproteobacteria;Rickettsiales;Rickettsiaceae;Rickettsieae;Rickettsia;belli group;Rickettsia bellii;Rickettsia bellii RML369-C
Rickettsia canadensis str. McKiel	GCA_000014345.1	root;cellular organisms;Bacteria <prokaryotes>;Proteobacteria;Alphaproteobacteria;Rickettsiales;Rickettsiaceae;Rickettsieae;Rickettsia;belli group;Rickettsia canadensis;Rickettsia canadensis str. McKiel
Rickettsia akari str. Hartford	GCA_000018205.1	root;cellular organisms;Bacteria <prokaryotes>;Proteobacteria;Alphaproteobacteria;Rickettsiales;Rickettsiaceae;Rickettsieae;Rickettsia;spotted fever group;Rickettsia akari;Rickettsia akari str. Hartford
Rickettsia amblyommatis	GCA_001273795.1	root;cellular organisms;Bacteria <prokaryotes>;Proteobacteria;Alphaproteobacteria;Rickettsiales;Rickettsiaceae;Rickettsieae;Rickettsia;spotted fever group;Rickettsia amblyommatis
Rickettsia asembonensis	GCA_000828125.2	root;cellular organisms;Bacteria <prokaryotes>;Proteobacteria;Alphaproteobacteria;Rickettsiales;Rickettsiaceae;Rickettsieae;Rickettsia;spotted fever group;Rickettsia asembonensis
Rickettsia australis str. Cutlack	GCA_000284155.1	root;cellular organisms;Bacteria <prokaryotes>;Proteobacteria;Alphaproteobacteria;Rickettsiales;Rickettsiaceae;Rickettsieae;Rickettsia;spotted fever group;Rickettsia australis;Rickettsia australis str. Cutlack
Rickettsia buchneri	GCA_000696365.1	root;cellular organisms;Bacteria <prokaryotes>;Proteobacteria;Alphaproteobacteria;Rickettsiales;Rickettsiaceae;Rickettsieae;Rickettsia;spotted fever group;Rickettsia buchneri
Rickettsia conorii str. Malish 7	GCA_000007025.1	root;cellular organisms;Bacteria <prokaryotes>;Proteobacteria;Alphaproteobacteria;Rickettsiales;Rickettsiaceae;Rickettsieae;Rickettsia;spotted fever group;Rickettsia conorii;Rickettsia conorii str. Malish 7
Rickettsia felis URRWXCal2	GCA_000012145.1	root;cellular organisms;Bacteria <prokaryotes>;Proteobacteria;Alphaproteobacteria;Rickettsiales;Rickettsiaceae;Rickettsieae;Rickettsia;spotted fever group;Rickettsia felis;Rickettsia felis URRWXCal2
Rickettsia helvetica C9P9	GCA_000255355.1	root;cellular organisms;Bacteria <prokaryotes>;Proteobacteria;Alphaproteobacteria;Rickettsiales;Rickettsiaceae;Rickettsieae;Rickettsia;spotted fever group;Rickettsia helvetica;Rickettsia helvetica C9P9
Rickettsia japonica YH	GCA_000283595.1	root;cellular organisms;Bacteria <prokaryotes>;Proteobacteria;Alphaproteobacteria;Rickettsiales;Rickettsiaceae;Rickettsieae;Rickettsia;spotted fever group;Rickettsia japonica;Rickettsia japonica YH
Rickettsia raoultii	GCA_001975185.1	root;cellular organisms;Bacteria <prokaryotes>;Proteobacteria;Alphaproteobacteria;Rickettsiales;Rickettsiaceae;Rickettsieae;Rickettsia;spotted fever group;Rickettsia raoultii
Rickettsia rhipicephali str. 3-7-female6-CWPP	GCA_000284075.1	root;cellular organisms;Bacteria <prokaryotes>;Proteobacteria;Alphaproteobacteria;Rickettsiales;Rickettsiaceae;Rickettsieae;Rickettsia;spotted fever group;Rickettsia rhipicephali;Rickettsia rhipicephali str. 3-7-female6-CWPP
Rickettsia tamurae	GCA_000751075.1	root;cellular organisms;Bacteria <prokaryotes>;Proteobacteria;Alphaproteobacteria;Rickettsiales;Rickettsiaceae;Rickettsieae;Rickettsia;spotted fever group;Rickettsia tamurae
Rickettsia prowazekii str. Madrid E	GCA_000195735.1	root;cellular organisms;Bacteria <prokaryotes>;Proteobacteria;Alphaproteobacteria;Rickettsiales;Rickettsiaceae;Rickettsieae;Rickettsia;typhus group;Rickettsia prowazekii;Rickettsia prowazekii str. Madrid E
Rickettsia typhi str. Wilmington	GCA_000008045.1	root;cellular organisms;Bacteria <prokaryotes>;Proteobacteria;Alphaproteobacteria;Rickettsiales;Rickettsiaceae;Rickettsieae;Rickettsia;typhus group;Rickettsia typhi;Rickettsia typhi str. Wilmington
Oceanibacterium hippocampi	GCA_900172325.1	root;cellular organisms;Bacteria <prokaryotes>;Proteobacteria;Alphaproteobacteria;Sneathiellales;Sneathiellaceae;Oceanibacterium;Oceanibacterium hippocampi
Sneathiella glossodoripedis JCM 23214	GCA_000616095.1	root;cellular organisms;Bacteria <prokaryotes>;Proteobacteria;Alphaproteobacteria;Sneathiellales;Sneathiellaceae;Sneathiella;Sneathiella glossodoripedis;Sneathiella glossodoripedis JCM 23214
Altererythrobacter atlanticus	GCA_001008165.2	root;cellular organisms;Bacteria <prokaryotes>;Proteobacteria;Alphaproteobacteria;Sphingomonadales;Erythrobacteraceae;Altererythrobacter;Altererythrobacter atlanticus
Altererythrobacter dongtanensis	GCA_001698205.1	root;cellular organisms;Bacteria <prokaryotes>;Proteobacteria;Alphaproteobacteria;Sphingomonadales;Erythrobacteraceae;Altererythrobacter;Altererythrobacter dongtanensis
Altererythrobacter epoxidivorans	GCA_001281485.1	root;cellular organisms;Bacteria <prokaryotes>;Proteobacteria;Alphaproteobacteria;Sphingomonadales;Erythrobacteraceae;Altererythrobacter;Altererythrobacter epoxidivorans
Altererythrobacter ishigakiensis	GCA_001663155.1	root;cellular organisms;Bacteria <prokaryotes>;Proteobacteria;Alphaproteobacteria;Sphingomonadales;Erythrobacteraceae;Altererythrobacter;Altererythrobacter ishigakiensis
Altererythrobacter marensis	GCA_001028625.1	root;cellular organisms;Bacteria <prokaryotes>;Proteobacteria;Alphaproteobacteria;Sphingomonadales;Erythrobacteraceae;Altererythrobacter;Altererythrobacter marensis
Altererythrobacter namhicola	GCA_001687545.1	root;cellular organisms;Bacteria <prokaryotes>;Proteobacteria;Alphaproteobacteria;Sphingomonadales;Erythrobacteraceae;Altererythrobacter;Altererythrobacter namhicola
Altererythrobacter troitsensis	GCA_001441535.1	root;cellular organisms;Bacteria <prokaryotes>;Proteobacteria;Alphaproteobacteria;Sphingomonadales;Erythrobacteraceae;Altererythrobacter;Altererythrobacter troitsensis
Altererythrobacter xiamenensis	GCA_900177715.1	root;cellular organisms;Bacteria <prokaryotes>;Proteobacteria;Alphaproteobacteria;Sphingomonadales;Erythrobacteraceae;Altererythrobacter;Altererythrobacter xiamenensis
Croceicoccus marinus	GCA_001661675.2	root;cellular organisms;Bacteria <prokaryotes>;Proteobacteria;Alphaproteobacteria;Sphingomonadales;Erythrobacteraceae;Croceicoccus;Croceicoccus marinus
Croceicoccus mobilis	GCA_001661965.1	root;cellular organisms;Bacteria <prokaryotes>;Proteobacteria;Alphaproteobacteria;Sphingomonadales;Erythrobacteraceae;Croceicoccus;Croceicoccus mobilis
Croceicoccus naphthovorans	GCA_001028705.1	root;cellular organisms;Bacteria <prokaryotes>;Proteobacteria;Alphaproteobacteria;Sphingomonadales;Erythrobacteraceae;Croceicoccus;Croceicoccus naphthovorans
Croceicoccus pelagius	GCA_001661915.1	root;cellular organisms;Bacteria <prokaryotes>;Proteobacteria;Alphaproteobacteria;Sphingomonadales;Erythrobacteraceae;Croceicoccus;Croceicoccus pelagius
Erythrobacter atlanticus	GCA_001077815.2	root;cellular organisms;Bacteria <prokaryotes>;Proteobacteria;Alphaproteobacteria;Sphingomonadales;Erythrobacteraceae;Erythrobacter;Erythrobacter atlanticus
Erythrobacter citreus LAMA 915	GCA_001235865.1	root;cellular organisms;Bacteria <prokaryotes>;Proteobacteria;Alphaproteobacteria;Sphingomonadales;Erythrobacteraceae;Erythrobacter;Erythrobacter citreus;Erythrobacter citreus LAMA 915
Erythrobacter flavus	GCA_002237615.1	root;cellular organisms;Bacteria <prokaryotes>;Proteobacteria;Alphaproteobacteria;Sphingomonadales;Erythrobacteraceae;Erythrobacter;Erythrobacter flavus
Erythrobacter gangjinensis	GCA_001886695.1	root;cellular organisms;Bacteria <prokaryotes>;Proteobacteria;Alphaproteobacteria;Sphingomonadales;Erythrobacteraceae;Erythrobacter;Erythrobacter gangjinensis
Erythrobacter litoralis HTCC2594	GCA_000013005.1	root;cellular organisms;Bacteria <prokaryotes>;Proteobacteria;Alphaproteobacteria;Sphingomonadales;Erythrobacteraceae;Erythrobacter;Erythrobacter litoralis;Erythrobacter litoralis HTCC2594
Erythrobacter litoralis	GCA_001719165.1	root;cellular organisms;Bacteria <prokaryotes>;Proteobacteria;Alphaproteobacteria;Sphingomonadales;Erythrobacteraceae;Erythrobacter;Erythrobacter litoralis
Erythrobacter longus	GCA_000715015.1	root;cellular organisms;Bacteria <prokaryotes>;Proteobacteria;Alphaproteobacteria;Sphingomonadales;Erythrobacteraceae;Erythrobacter;Erythrobacter longus
Erythrobacter luteus	GCA_001010945.1	root;cellular organisms;Bacteria <prokaryotes>;Proteobacteria;Alphaproteobacteria;Sphingomonadales;Erythrobacteraceae;Erythrobacter;Erythrobacter luteus
Erythrobacter marinus	GCA_001021555.1	root;cellular organisms;Bacteria <prokaryotes>;Proteobacteria;Alphaproteobacteria;Sphingomonadales;Erythrobacteraceae;Erythrobacter;Erythrobacter marinus
Erythrobacter nanhaisediminis	GCA_900115585.1	root;cellular organisms;Bacteria <prokaryotes>;Proteobacteria;Alphaproteobacteria;Sphingomonadales;Erythrobacteraceae;Erythrobacter;Erythrobacter nanhaisediminis
Erythrobacter vulgaris	GCA_000756795.1	root;cellular organisms;Bacteria <prokaryotes>;Proteobacteria;Alphaproteobacteria;Sphingomonadales;Erythrobacteraceae;Erythrobacter;Erythrobacter vulgaris
Porphyrobacter colymbi	GCA_002155685.1	root;cellular organisms;Bacteria <prokaryotes>;Proteobacteria;Alphaproteobacteria;Sphingomonadales;Erythrobacteraceae;Porphyrobacter;Porphyrobacter colymbi
Porphyrobacter cryptus DSM 12079	GCA_000422985.1	root;cellular organisms;Bacteria <prokaryotes>;Proteobacteria;Alphaproteobacteria;Sphingomonadales;Erythrobacteraceae;Porphyrobacter;Porphyrobacter cryptus;Porphyrobacter cryptus DSM 12079
Porphyrobacter dokdonensis DSW-74	GCA_001677335.1	root;cellular organisms;Bacteria <prokaryotes>;Proteobacteria;Alphaproteobacteria;Sphingomonadales;Erythrobacteraceae;Porphyrobacter;Porphyrobacter dokdonensis;Porphyrobacter dokdonensis DSW-74
Porphyrobacter donghaensis	GCA_001556685.1	root;cellular organisms;Bacteria <prokaryotes>;Proteobacteria;Alphaproteobacteria;Sphingomonadales;Erythrobacteraceae;Porphyrobacter;Porphyrobacter donghaensis
Porphyrobacter donghaensis	GCA_002155425.1	root;cellular organisms;Bacteria <prokaryotes>;Proteobacteria;Alphaproteobacteria;Sphingomonadales;Erythrobacteraceae;Porphyrobacter;Porphyrobacter donghaensis
Porphyrobacter mercurialis	GCA_000802385.1	root;cellular organisms;Bacteria <prokaryotes>;Proteobacteria;Alphaproteobacteria;Sphingomonadales;Erythrobacteraceae;Porphyrobacter;Porphyrobacter mercurialis
Porphyrobacter neustonensis	GCA_001663175.1	root;cellular organisms;Bacteria <prokaryotes>;Proteobacteria;Alphaproteobacteria;Sphingomonadales;Erythrobacteraceae;Porphyrobacter;Porphyrobacter neustonensis
Porphyrobacter sanguineus	GCA_900143235.1	root;cellular organisms;Bacteria <prokaryotes>;Proteobacteria;Alphaproteobacteria;Sphingomonadales;Erythrobacteraceae;Porphyrobacter;Porphyrobacter sanguineus
Porphyrobacter tepidarius	GCA_002155695.1	root;cellular organisms;Bacteria <prokaryotes>;Proteobacteria;Alphaproteobacteria;Sphingomonadales;Erythrobacteraceae;Porphyrobacter;Porphyrobacter tepidarius
Citromicrobium bathyomarinum JL354	GCA_000176355.1	root;cellular organisms;Bacteria <prokaryotes>;Proteobacteria;Alphaproteobacteria;Sphingomonadales;Sphingomonadaceae;Citromicrobium;Citromicrobium bathyomarinum;Citromicrobium bathyomarinum JL354
Novosphingobium acidiphilum DSM 19966	GCA_000429005.1	root;cellular organisms;Bacteria <prokaryotes>;Proteobacteria;Alphaproteobacteria;Sphingomonadales;Sphingomonadaceae;Novosphingobium;Novosphingobium acidiphilum;Novosphingobium acidiphilum DSM 19966
Novosphingobium aromaticivorans DSM 12444	GCA_000013325.1	root;cellular organisms;Bacteria <prokaryotes>;Proteobacteria;Alphaproteobacteria;Sphingomonadales;Sphingomonadaceae;Novosphingobium;Novosphingobium aromaticivorans;Novosphingobium aromaticivorans DSM 12444
Novosphingobium barchaimii	GCA_001476695.1	root;cellular organisms;Bacteria <prokaryotes>;Proteobacteria;Alphaproteobacteria;Sphingomonadales;Sphingomonadaceae;Novosphingobium;Novosphingobium barchaimii
Novosphingobium barchaimii LL02	GCA_001046635.1	root;cellular organisms;Bacteria <prokaryotes>;Proteobacteria;Alphaproteobacteria;Sphingomonadales;Sphingomonadaceae;Novosphingobium;Novosphingobium barchaimii;Novosphingobium barchaimii LL02
Novosphingobium capsulatum NBRC 12533	GCA_001598375.1	root;cellular organisms;Bacteria <prokaryotes>;Proteobacteria;Alphaproteobacteria;Sphingomonadales;Sphingomonadaceae;Novosphingobium;Novosphingobium capsulatum;Novosphingobium capsulatum NBRC 12533
Novosphingobium fuchskuhlense	GCA_001519075.1	root;cellular organisms;Bacteria <prokaryotes>;Proteobacteria;Alphaproteobacteria;Sphingomonadales;Sphingomonadaceae;Novosphingobium;Novosphingobium fuchskuhlense
Novosphingobium lentum NBRC 107847	GCA_001590965.1	root;cellular organisms;Bacteria <prokaryotes>;Proteobacteria;Alphaproteobacteria;Sphingomonadales;Sphingomonadaceae;Novosphingobium;Novosphingobium lentum;Novosphingobium lentum NBRC 107847
Novosphingobium lindaniclasticum LE124	GCA_000445125.1	root;cellular organisms;Bacteria <prokaryotes>;Proteobacteria;Alphaproteobacteria;Sphingomonadales;Sphingomonadaceae;Novosphingobium;Novosphingobium lindaniclasticum;Novosphingobium lindaniclasticum LE124
Novosphingobium malaysiense	GCA_000802225.1	root;cellular organisms;Bacteria <prokaryotes>;Proteobacteria;Alphaproteobacteria;Sphingomonadales;Sphingomonadaceae;Novosphingobium;Novosphingobium malaysiense
Novosphingobium naphthalenivorans NBRC 102051	GCA_001590985.1	root;cellular organisms;Bacteria <prokaryotes>;Proteobacteria;Alphaproteobacteria;Sphingomonadales;Sphingomonadaceae;Novosphingobium;Novosphingobium naphthalenivorans;Novosphingobium naphthalenivorans NBRC 102051
Novosphingobium nitrogenifigens DSM 19370	GCA_000192575.1	root;cellular organisms;Bacteria <prokaryotes>;Proteobacteria;Alphaproteobacteria;Sphingomonadales;Sphingomonadaceae;Novosphingobium;Novosphingobium nitrogenifigens;Novosphingobium nitrogenifigens DSM 19370
Novosphingobium pentaromativorans US6-1	GCA_000767465.1	root;cellular organisms;Bacteria <prokaryotes>;Proteobacteria;Alphaproteobacteria;Sphingomonadales;Sphingomonadaceae;Novosphingobium;Novosphingobium pentaromativorans;Novosphingobium pentaromativorans US6-1
Novosphingobium resinovorum	GCA_001742225.1	root;cellular organisms;Bacteria <prokaryotes>;Proteobacteria;Alphaproteobacteria;Sphingomonadales;Sphingomonadaceae;Novosphingobium;Novosphingobium resinovorum
Novosphingobium rosa NBRC 15208	GCA_001598555.1	root;cellular organisms;Bacteria <prokaryotes>;Proteobacteria;Alphaproteobacteria;Sphingomonadales;Sphingomonadaceae;Novosphingobium;Novosphingobium rosa;Novosphingobium rosa NBRC 15208
Novosphingobium subterraneum	GCA_000807925.1	root;cellular organisms;Bacteria <prokaryotes>;Proteobacteria;Alphaproteobacteria;Sphingomonadales;Sphingomonadaceae;Novosphingobium;Novosphingobium subterraneum
Novosphingobium tardaugens NBRC 16725	GCA_000466945.1	root;cellular organisms;Bacteria <prokaryotes>;Proteobacteria;Alphaproteobacteria;Sphingomonadales;Sphingomonadaceae;Novosphingobium;Novosphingobium tardaugens;Novosphingobium tardaugens NBRC 16725
Pacificimonas flava	GCA_000342165.1	root;cellular organisms;Bacteria <prokaryotes>;Proteobacteria;Alphaproteobacteria;Sphingomonadales;Sphingomonadaceae;Pacificimonas;Pacificimonas flava
Pacificimonas flava	GCA_002211145.1	root;cellular organisms;Bacteria <prokaryotes>;Proteobacteria;Alphaproteobacteria;Sphingomonadales;Sphingomonadaceae;Pacificimonas;Pacificimonas flava
Sandarakinorhabdus limnophila DSM 17366	GCA_000420765.1	root;cellular organisms;Bacteria <prokaryotes>;Proteobacteria;Alphaproteobacteria;Sphingomonadales;Sphingomonadaceae;Sandarakinorhabdus;Sandarakinorhabdus limnophila;Sandarakinorhabdus limnophila DSM 17366
Sphingobium amiense NBRC 102518	GCA_001591305.1	root;cellular organisms;Bacteria <prokaryotes>;Proteobacteria;Alphaproteobacteria;Sphingomonadales;Sphingomonadaceae;Sphingobium;Sphingobium amiense;Sphingobium amiense NBRC 102518
Sphingobium baderi	GCA_001456115.1	root;cellular organisms;Bacteria <prokaryotes>;Proteobacteria;Alphaproteobacteria;Sphingomonadales;Sphingomonadaceae;Sphingobium;Sphingobium baderi
Sphingobium chlorophenolicum L-1	GCA_000147835.3	root;cellular organisms;Bacteria <prokaryotes>;Proteobacteria;Alphaproteobacteria;Sphingomonadales;Sphingomonadaceae;Sphingobium;Sphingobium chlorophenolicum;Sphingobium chlorophenolicum L-1
Sphingobium cloacae NBRC 102517	GCA_001591285.1	root;cellular organisms;Bacteria <prokaryotes>;Proteobacteria;Alphaproteobacteria;Sphingomonadales;Sphingomonadaceae;Sphingobium;Sphingobium cloacae;Sphingobium cloacae NBRC 102517
Sphingobium czechense LL01	GCA_001046645.1	root;cellular organisms;Bacteria <prokaryotes>;Proteobacteria;Alphaproteobacteria;Sphingomonadales;Sphingomonadaceae;Sphingobium;Sphingobium czechense;Sphingobium czechense LL01
Sphingobium faniae	GCA_900100475.1	root;cellular organisms;Bacteria <prokaryotes>;Proteobacteria;Alphaproteobacteria;Sphingomonadales;Sphingomonadaceae;Sphingobium;Sphingobium faniae
Sphingobium herbicidovorans	GCA_002080435.1	root;cellular organisms;Bacteria <prokaryotes>;Proteobacteria;Alphaproteobacteria;Sphingomonadales;Sphingomonadaceae;Sphingobium;Sphingobium herbicidovorans
Sphingobium japonicum UT26S	GCA_000091125.1	root;cellular organisms;Bacteria <prokaryotes>;Proteobacteria;Alphaproteobacteria;Sphingomonadales;Sphingomonadaceae;Sphingobium;Sphingobium japonicum;Sphingobium japonicum UT26S
Sphingobium lactosutens DS20	GCA_000445105.1	root;cellular organisms;Bacteria <prokaryotes>;Proteobacteria;Alphaproteobacteria;Sphingomonadales;Sphingomonadaceae;Sphingobium;Sphingobium lactosutens;Sphingobium lactosutens DS20
Sphingobium phenoxybenzoativorans	GCA_001757355.1	root;cellular organisms;Bacteria <prokaryotes>;Proteobacteria;Alphaproteobacteria;Sphingomonadales;Sphingomonadaceae;Sphingobium;Sphingobium phenoxybenzoativorans
Sphingobium ummariense RL-3	GCA_000447205.1	root;cellular organisms;Bacteria <prokaryotes>;Proteobacteria;Alphaproteobacteria;Sphingomonadales;Sphingomonadaceae;Sphingobium;Sphingobium ummariense;Sphingobium ummariense RL-3
Sphingobium xenophagum NBRC 107872	GCA_000367345.1	root;cellular organisms;Bacteria <prokaryotes>;Proteobacteria;Alphaproteobacteria;Sphingomonadales;Sphingomonadaceae;Sphingobium;Sphingobium xenophagum;Sphingobium xenophagum NBRC 107872
Sphingobium yanoikuyae ATCC 51230	GCA_000315525.1	root;cellular organisms;Bacteria <prokaryotes>;Proteobacteria;Alphaproteobacteria;Sphingomonadales;Sphingomonadaceae;Sphingobium;Sphingobium yanoikuyae;Sphingobium yanoikuyae ATCC 51230
Sphingomonas adhaesiva NBRC 15099	GCA_001592345.1	root;cellular organisms;Bacteria <prokaryotes>;Proteobacteria;Alphaproteobacteria;Sphingomonadales;Sphingomonadaceae;Sphingomonas;Sphingomonas adhaesiva;Sphingomonas adhaesiva NBRC 15099
Sphingomonas astaxanthinifaciens DSM 22298	GCA_000711715.1	root;cellular organisms;Bacteria <prokaryotes>;Proteobacteria;Alphaproteobacteria;Sphingomonadales;Sphingomonadaceae;Sphingomonas;Sphingomonas astaxanthinifaciens;Sphingomonas astaxanthinifaciens DSM 22298
Sphingomonas azotifigens NBRC 15497	GCA_002091475.1	root;cellular organisms;Bacteria <prokaryotes>;Proteobacteria;Alphaproteobacteria;Sphingomonadales;Sphingomonadaceae;Sphingomonas;Sphingomonas azotifigens;Sphingomonas azotifigens NBRC 15497
Sphingomonas changbaiensis NBRC 104936	GCA_000974765.1	root;cellular organisms;Bacteria <prokaryotes>;Proteobacteria;Alphaproteobacteria;Sphingomonadales;Sphingomonadaceae;Sphingomonas;Sphingomonas changbaiensis;Sphingomonas changbaiensis NBRC 104936
Sphingomonas dokdonensis	GCA_002197685.1	root;cellular organisms;Bacteria <prokaryotes>;Proteobacteria;Alphaproteobacteria;Sphingomonadales;Sphingomonadaceae;Sphingomonas;Sphingomonas dokdonensis
Sphingomonas echinoides ATCC 14820	GCA_000241465.1	root;cellular organisms;Bacteria <prokaryotes>;Proteobacteria;Alphaproteobacteria;Sphingomonadales;Sphingomonadaceae;Sphingomonas;Sphingomonas echinoides;Sphingomonas echinoides ATCC 14820
Sphingomonas haloaromaticamans	GCA_001853345.1	root;cellular organisms;Bacteria <prokaryotes>;Proteobacteria;Alphaproteobacteria;Sphingomonadales;Sphingomonadaceae;Sphingomonas;Sphingomonas haloaromaticamans
Sphingomonas hankookensis	GCA_001619955.1	root;cellular organisms;Bacteria <prokaryotes>;Proteobacteria;Alphaproteobacteria;Sphingomonadales;Sphingomonadaceae;Sphingomonas;Sphingomonas hankookensis
Sphingomonas hengshuiensis	GCA_000935025.1	root;cellular organisms;Bacteria <prokaryotes>;Proteobacteria;Alphaproteobacteria;Sphingomonadales;Sphingomonadaceae;Sphingomonas;Sphingomonas hengshuiensis
Sphingomonas indica	GCA_900177405.1	root;cellular organisms;Bacteria <prokaryotes>;Proteobacteria;Alphaproteobacteria;Sphingomonadales;Sphingomonadaceae;Sphingomonas;Sphingomonas indica
Sphingomonas jaspsi DSM 18422	GCA_000585415.1	root;cellular organisms;Bacteria <prokaryotes>;Proteobacteria;Alphaproteobacteria;Sphingomonadales;Sphingomonadaceae;Sphingomonas;Sphingomonas jaspsi;Sphingomonas jaspsi DSM 18422
Sphingomonas koreensis	GCA_001922385.1	root;cellular organisms;Bacteria <prokaryotes>;Proteobacteria;Alphaproteobacteria;Sphingomonadales;Sphingomonadaceae;Sphingomonas;Sphingomonas koreensis
Sphingomonas laterariae	GCA_900188165.1	root;cellular organisms;Bacteria <prokaryotes>;Proteobacteria;Alphaproteobacteria;Sphingomonadales;Sphingomonadaceae;Sphingomonas;Sphingomonas laterariae
Sphingomonas mali NBRC 15500	GCA_001598415.1	root;cellular organisms;Bacteria <prokaryotes>;Proteobacteria;Alphaproteobacteria;Sphingomonadales;Sphingomonadaceae;Sphingomonas;Sphingomonas mali;Sphingomonas mali NBRC 15500
Sphingomonas melonis TY	GCA_001761345.1	root;cellular organisms;Bacteria <prokaryotes>;Proteobacteria;Alphaproteobacteria;Sphingomonadales;Sphingomonadaceae;Sphingomonas;Sphingomonas melonis;Sphingomonas melonis TY
Sphingomonas mucosissima	GCA_002197665.1	root;cellular organisms;Bacteria <prokaryotes>;Proteobacteria;Alphaproteobacteria;Sphingomonadales;Sphingomonadaceae;Sphingomonas;Sphingomonas mucosissima
Sphingomonas panacis	GCA_001717955.1	root;cellular organisms;Bacteria <prokaryotes>;Proteobacteria;Alphaproteobacteria;Sphingomonadales;Sphingomonadaceae;Sphingomonas;Sphingomonas panacis
Sphingomonas paucimobilis NBRC 13935	GCA_000739895.2	root;cellular organisms;Bacteria <prokaryotes>;Proteobacteria;Alphaproteobacteria;Sphingomonadales;Sphingomonadaceae;Sphingomonas;Sphingomonas paucimobilis;Sphingomonas paucimobilis NBRC 13935
Sphingomonas phyllosphaerae 5.2	GCA_000419605.1	root;cellular organisms;Bacteria <prokaryotes>;Proteobacteria;Alphaproteobacteria;Sphingomonadales;Sphingomonadaceae;Sphingomonas;Sphingomonas phyllosphaerae;Sphingomonas phyllosphaerae 5.2
Sphingomonas phyllosphaerae FA2	GCA_000427645.1	root;cellular organisms;Bacteria <prokaryotes>;Proteobacteria;Alphaproteobacteria;Sphingomonadales;Sphingomonadaceae;Sphingomonas;Sphingomonas phyllosphaerae;Sphingomonas phyllosphaerae FA2
Sphingomonas pituitosa NBRC 102491	GCA_001598435.1	root;cellular organisms;Bacteria <prokaryotes>;Proteobacteria;Alphaproteobacteria;Sphingomonadales;Sphingomonadaceae;Sphingomonas;Sphingomonas pituitosa;Sphingomonas pituitosa NBRC 102491
Sphingomonas pruni NBRC 15498	GCA_001598455.1	root;cellular organisms;Bacteria <prokaryotes>;Proteobacteria;Alphaproteobacteria;Sphingomonadales;Sphingomonadaceae;Sphingomonas;Sphingomonas pruni;Sphingomonas pruni NBRC 15498
Sphingomonas rubra	GCA_900115745.1	root;cellular organisms;Bacteria <prokaryotes>;Proteobacteria;Alphaproteobacteria;Sphingomonadales;Sphingomonadaceae;Sphingomonas;Sphingomonas rubra
Sphingomonas sanxanigenens DSM 19645 = NX02	GCA_000512205.2	root;cellular organisms;Bacteria <prokaryotes>;Proteobacteria;Alphaproteobacteria;Sphingomonadales;Sphingomonadaceae;Sphingomonas;Sphingomonas sanxanigenens;Sphingomonas sanxanigenens DSM 19645 = NX02
Sphingomonas soli NBRC 100801	GCA_001591025.1	root;cellular organisms;Bacteria <prokaryotes>;Proteobacteria;Alphaproteobacteria;Sphingomonadales;Sphingomonadaceae;Sphingomonas;Sphingomonas soli;Sphingomonas soli NBRC 100801
Sphingomonas taxi	GCA_000764535.1	root;cellular organisms;Bacteria <prokaryotes>;Proteobacteria;Alphaproteobacteria;Sphingomonadales;Sphingomonadaceae;Sphingomonas;Sphingomonas taxi
Sphingomonas wittichii	GCA_000744515.1	root;cellular organisms;Bacteria <prokaryotes>;Proteobacteria;Alphaproteobacteria;Sphingomonadales;Sphingomonadaceae;Sphingomonas;Sphingomonas wittichii
Sphingomonas wittichii RW1	GCA_000016765.1	root;cellular organisms;Bacteria <prokaryotes>;Proteobacteria;Alphaproteobacteria;Sphingomonadales;Sphingomonadaceae;Sphingomonas;Sphingomonas wittichii;Sphingomonas wittichii RW1
Sphingopyxis alaskensis RB2256	GCA_000013985.1	root;cellular organisms;Bacteria <prokaryotes>;Proteobacteria;Alphaproteobacteria;Sphingomonadales;Sphingomonadaceae;Sphingopyxis;Sphingopyxis alaskensis;Sphingopyxis alaskensis RB2256
Sphingopyxis baekryungensis DSM 16222	GCA_000420305.1	root;cellular organisms;Bacteria <prokaryotes>;Proteobacteria;Alphaproteobacteria;Sphingomonadales;Sphingomonadaceae;Sphingopyxis;Sphingopyxis baekryungensis;Sphingopyxis baekryungensis DSM 16222
Sphingopyxis flava	GCA_900168005.1	root;cellular organisms;Bacteria <prokaryotes>;Proteobacteria;Alphaproteobacteria;Sphingomonadales;Sphingomonadaceae;Sphingopyxis;Sphingopyxis flava
Sphingopyxis fribergensis	GCA_000803645.1	root;cellular organisms;Bacteria <prokaryotes>;Proteobacteria;Alphaproteobacteria;Sphingomonadales;Sphingomonadaceae;Sphingopyxis;Sphingopyxis fribergensis
Sphingopyxis granuli	GCA_001559015.1	root;cellular organisms;Bacteria <prokaryotes>;Proteobacteria;Alphaproteobacteria;Sphingomonadales;Sphingomonadaceae;Sphingopyxis;Sphingopyxis granuli
Sphingopyxis indica	GCA_900188185.1	root;cellular organisms;Bacteria <prokaryotes>;Proteobacteria;Alphaproteobacteria;Sphingomonadales;Sphingomonadaceae;Sphingopyxis;Sphingopyxis indica
Sphingopyxis macrogoltabida	GCA_001314325.1	root;cellular organisms;Bacteria <prokaryotes>;Proteobacteria;Alphaproteobacteria;Sphingomonadales;Sphingomonadaceae;Sphingopyxis;Sphingopyxis macrogoltabida
Sphingopyxis terrae NBRC 15098	GCA_001610975.1	root;cellular organisms;Bacteria <prokaryotes>;Proteobacteria;Alphaproteobacteria;Sphingomonadales;Sphingomonadaceae;Sphingopyxis;Sphingopyxis terrae;Sphingopyxis terrae NBRC 15098
Sphingopyxis witflariensis	GCA_002205635.1	root;cellular organisms;Bacteria <prokaryotes>;Proteobacteria;Alphaproteobacteria;Sphingomonadales;Sphingomonadaceae;Sphingopyxis;Sphingopyxis witflariensis
Sphingorhabdus flavimaris	GCA_002218195.1	root;cellular organisms;Bacteria <prokaryotes>;Proteobacteria;Alphaproteobacteria;Sphingomonadales;Sphingomonadaceae;Sphingorhabdus;Sphingorhabdus flavimaris
Sphingorhabdus marina DSM 22363	GCA_900128895.1	root;cellular organisms;Bacteria <prokaryotes>;Proteobacteria;Alphaproteobacteria;Sphingomonadales;Sphingomonadaceae;Sphingorhabdus;Sphingorhabdus marina;Sphingorhabdus marina DSM 22363
Zymomonas mobilis subsp. mobilis ATCC 10988	GCA_000175255.2	root;cellular organisms;Bacteria <prokaryotes>;Proteobacteria;Alphaproteobacteria;Sphingomonadales;Sphingomonadaceae;Zymomonas;Zymomonas mobilis;Zymomonas mobilis subsp. mobilis;Zymomonas mobilis subsp. mobilis ATCC 10988
Zymomonas mobilis subsp. pomaceae ATCC 29192	GCA_000218875.1	root;cellular organisms;Bacteria <prokaryotes>;Proteobacteria;Alphaproteobacteria;Sphingomonadales;Sphingomonadaceae;Zymomonas;Zymomonas mobilis;Zymomonas mobilis subsp. pomaceae;Zymomonas mobilis subsp. pomaceae ATCC 29192
Geminicoccus roseus DSM 18922	GCA_000427665.1	root;cellular organisms;Bacteria <prokaryotes>;Proteobacteria;Alphaproteobacteria;unclassified Alphaproteobacteria;Geminicoccus;Geminicoccus roseus;Geminicoccus roseus DSM 18922
Micavibrio aeruginosavorus ARL-13	GCA_000226315.1	root;cellular organisms;Bacteria <prokaryotes>;Proteobacteria;Alphaproteobacteria;unclassified Alphaproteobacteria;Micavibrio;Micavibrio aeruginosavorus;Micavibrio aeruginosavorus ARL-13
Polymorphum gilvum SL003B-26A1	GCA_000192745.1	root;cellular organisms;Bacteria <prokaryotes>;Proteobacteria;Alphaproteobacteria;unclassified Alphaproteobacteria;Polymorphum;Polymorphum gilvum;Polymorphum gilvum SL003B-26A1
[truncated: 4,103 more rows]
